# Supplementary material for: PGRMC1 effects on metabolism, genomic mutation and CpG methylation imply crucial roles in animal biology and disease
Source: BMC Mol Cell Biol. 2020 Apr 15;21:26. doi: 10.1186/s12860-020-00268-z (PMC7160964; doi:10.1186/s12860-020-00268-z)
Supplement: Supplementary file 11 — Additional file 11 File S1. A zip archive containing excel files with the most significant pathways enrichment results from methylomics analysis including those of Fig. S7B, Table S2 and Table S3. The archive unpacks as five separate folders, each containing the following pathways analysis results. A) All GO enrichments for each cell comparison significant below the adjP =0.001 level. B) All GO enrichments that were uique to a particular cell comparison. C) KEGG enriched pathways for each cell comparison, with analyses performed separately on hypermethyalted (files labelled up) and hyperemethylated (files labelled down) probes. These correspond to the pathways of of Fig. S7B. D) All KEGG enriched pathways from C which were unique to a particular cell comparison. E) All All Reactome enriched pathways for each cell comparison significant below the adjP =0.05 level. [file 12860_2020_268_MOESM11_ESM.zip › File S1/Gene_Ontology_p05_DM57.vs.WT.csv]

GO_ID	FDR	PValue	sigGO.Term
GO:0032501	1.79058692095266e-07	4.13912834247033e-11	multicellular organismal process
GO:0009653	2.27038555494587e-05	1.04964658111228e-08	anatomical structure morphogenesis
GO:0048731	5.71084705058977e-05	4.49897758211761e-08	system development
GO:0050896	5.71084705058977e-05	5.28048733295402e-08	response to stimulus
GO:0023052	6.44015066049173e-05	7.44353982950963e-08	signaling
GO:0007165	0.000152524886297981	2.1154630554505e-07	signal transduction
GO:0007154	0.000226936130819892	3.69933027326863e-07	cell communication
GO:0051239	0.000226936130819892	4.19669220193974e-07	regulation of multicellular organismal process
GO:0051716	0.000240677229779649	5.00715457239215e-07	cellular response to stimulus
GO:0007275	0.000324694503952569	7.50565196376721e-07	multicellular organism development
GO:0022610	0.000594368852713056	1.54216606133497e-06	biological adhesion
GO:0042221	0.000594368852713056	1.64873468158961e-06	response to chemical
GO:0099566	0.000815209827563429	2.70832196652275e-06	regulation of postsynaptic cytosolic calcium ion concentration
GO:0048066	0.000815209827563429	2.77916751966022e-06	developmental pigmentation
GO:0043062	0.000815209827563429	3.02436785828264e-06	extracellular structure organization
GO:0030154	0.000815209827563429	3.05127353459391e-06	cell differentiation
GO:0007155	0.000815209827563429	3.34918279419392e-06	cell adhesion
GO:0048869	0.000815209827563429	3.3919965085857e-06	cellular developmental process
GO:0098609	0.000828333796575732	3.6380818619831e-06	cell-cell adhesion
GO:0007196	0.000965340632337202	4.46297102328803e-06	adenylate cyclase-inhibiting G-protein coupled glutamate receptor signaling pathway
GO:0048513	0.00110523445103303	5.49769512202827e-06	animal organ development
GO:0050931	0.00110523445103303	5.69712166317443e-06	pigment cell differentiation
GO:0048856	0.00110523445103303	5.8761887133055e-06	anatomical structure development
GO:0030198	0.00111063077096499	6.3262702322861e-06	extracellular matrix organization
GO:0032502	0.00111063077096499	6.4183470351652e-06	developmental process
GO:0009605	0.00149907520203919	9.00969839413291e-06	response to external stimulus
GO:0048518	0.0015386740355708	9.60337470189821e-06	positive regulation of biological process
GO:0003008	0.00154898584013402	1.01879795474452e-05	system process
GO:0007166	0.00154898584013402	1.03838625436631e-05	cell surface receptor signaling pathway
GO:0030155	0.00155379311736197	1.07752643367682e-05	regulation of cell adhesion
GO:0034762	0.00179478473255897	1.33322825547419e-05	regulation of transmembrane transport
GO:0007399	0.00179478473255897	1.39201837793112e-05	nervous system development
GO:0060322	0.00179478473255897	1.41039821492496e-05	head development
GO:0030318	0.00179478473255897	1.41060288735564e-05	melanocyte differentiation
GO:0006024	0.00238648521060707	1.93081327719018e-05	glycosaminoglycan biosynthetic process
GO:0007215	0.00251368596773741	2.09183298286054e-05	glutamate receptor signaling pathway
GO:0048878	0.00317080033498377	2.762517123042e-05	chemical homeostasis
GO:0006023	0.00317080033498377	2.78526150553359e-05	aminoglycan biosynthetic process
GO:0006811	0.00400348691491096	3.60924617849116e-05	ion transport
GO:0048522	0.00415713443106588	3.84385985304289e-05	positive regulation of cellular process
GO:0044057	0.00444897660709841	4.2916081465055e-05	regulation of system process
GO:0007420	0.00444897660709841	4.41282021949068e-05	brain development
GO:0034765	0.00444897660709841	4.44055000085454e-05	regulation of ion transmembrane transport
GO:0007216	0.00444897660709841	4.52508022913384e-05	G-protein coupled glutamate receptor signaling pathway
GO:0071495	0.00456857796546262	4.75233491552977e-05	cellular response to endogenous stimulus
GO:0035295	0.00506937369573849	5.39045746657353e-05	tube development
GO:0010646	0.00537777891043712	5.84270940338753e-05	regulation of cell communication
GO:0050793	0.00539745519545521	6.11223338518478e-05	regulation of developmental process
GO:0034220	0.00539745519545521	6.11362238967419e-05	ion transmembrane transport
GO:0001501	0.00558251360966479	6.49999433815279e-05	skeletal system development
GO:0051094	0.00558251360966479	6.70948909778856e-05	positive regulation of developmental process
GO:0042060	0.00558251360966479	6.71037234633771e-05	wound healing
GO:0030168	0.00605234313886465	7.41502973554846e-05	platelet activation
GO:0030203	0.00626504590234738	7.82044564786775e-05	glycosaminoglycan metabolic process
GO:0048468	0.00635959939683105	8.0854823584306e-05	cell development
GO:0022407	0.00663871736348655	8.59380888477224e-05	regulation of cell-cell adhesion
GO:0006935	0.00670476237654366	8.83429161957903e-05	chemotaxis
GO:0042330	0.0067477128591321	9.04686421242862e-05	taxis
GO:0023051	0.007132441013218	9.72755477993208e-05	regulation of signaling
GO:0048858	0.00715691724989559	9.92637621344742e-05	cell projection morphogenesis
GO:0007417	0.00719445003912723	0.00010144739999694	central nervous system development
GO:0071310	0.0076752635924411	0.000111058936343181	cellular response to organic substance
GO:0035637	0.0076752635924411	0.000111775683385065	multicellular organismal signaling
GO:0070848	0.00783850484642174	0.000115964935314607	response to growth factor
GO:0008015	0.00829511724312604	0.000124637683958204	blood circulation
GO:0030182	0.00840924239248356	0.000128296347180748	neuron differentiation
GO:0003013	0.00877238890113817	0.000137712252587168	circulatory system process
GO:0000902	0.00877238890113817	0.000138441758828293	cell morphogenesis
GO:0043269	0.00877238890113817	0.000140495925334175	regulation of ion transport
GO:0045595	0.00877238890113817	0.000142302653842628	regulation of cell differentiation
GO:0071864	0.00877238890113817	0.000143975869621084	positive regulation of cell proliferation in bone marrow
GO:0006022	0.00887575220269962	0.000150607854663681	aminoglycan metabolic process
GO:0032990	0.00887575220269962	0.000150860469939071	cell part morphogenesis
GO:0055085	0.00887575220269962	0.000151827476421584	transmembrane transport
GO:0098660	0.00914122259750288	0.000158481667779176	inorganic ion transmembrane transport
GO:0048666	0.00942565193327916	0.000165591665956823	neuron development
GO:1903522	0.00991006416882107	0.000178047511855145	regulation of blood circulation
GO:0071363	0.00991006416882107	0.000178908206144163	cellular response to growth factor stimulus
GO:0009888	0.00991006416882107	0.000180974357220727	tissue development
