# Supplementary material for: PGRMC1 effects on metabolism, genomic mutation and CpG methylation imply crucial roles in animal biology and disease
Source: BMC Mol Cell Biol. 2020 Apr 15;21:26. doi: 10.1186/s12860-020-00268-z (PMC7160964; doi:10.1186/s12860-020-00268-z)
Supplement: Supplementary file 11 — Additional file 11 File S1. A zip archive containing excel files with the most significant pathways enrichment results from methylomics analysis including those of Fig. S7B, Table S2 and Table S3. The archive unpacks as five separate folders, each containing the following pathways analysis results. A) All GO enrichments for each cell comparison significant below the adjP =0.001 level. B) All GO enrichments that were uique to a particular cell comparison. C) KEGG enriched pathways for each cell comparison, with analyses performed separately on hypermethyalted (files labelled up) and hyperemethylated (files labelled down) probes. These correspond to the pathways of of Fig. S7B. D) All KEGG enriched pathways from C which were unique to a particular cell comparison. E) All All Reactome enriched pathways for each cell comparison significant below the adjP =0.05 level. [file 12860_2020_268_MOESM11_ESM.zip › File S1/Gene_Ontology_p05_TM180.vs.DM57.csv]

GO_ID	FDR	PValue	sigGO.Term
GO:0032501	2.70775152886993e-07	6.55629910137997e-11	multicellular organismal process
GO:0048731	4.51610047957525e-05	2.18697359785726e-08	system development
GO:0009653	5.33066422911934e-05	3.90785668848757e-08	anatomical structure morphogenesis
GO:0007275	5.33066422911934e-05	5.16287092408653e-08	multicellular organism development
GO:0007399	0.00011321825058835	1.37068099985896e-07	nervous system development
GO:0050896	0.000140747892791156	2.1611431208754e-07	response to stimulus
GO:0032502	0.000140747892791156	2.38555750493485e-07	developmental process
GO:0048856	0.000173390664391445	3.35865693736456e-07	anatomical structure development
GO:0030154	0.000214390865197215	4.67195590018143e-07	cell differentiation
GO:0048869	0.000364951948218728	8.8366089157077e-07	cellular developmental process
GO:0048858	0.000609641264644023	1.66229737970444e-06	cell projection morphogenesis
GO:0030182	0.000609641264644023	1.77135476409886e-06	neuron differentiation
GO:0034220	0.000714213329705892	2.24812912498223e-06	ion transmembrane transport
GO:0048666	0.000759775802409307	2.74531027115582e-06	neuron development
GO:0032990	0.000759775802409307	2.75947627993695e-06	cell part morphogenesis
GO:0048812	0.000953569432295255	3.70206062350652e-06	neuron projection morphogenesis
GO:0098609	0.000953569432295255	4.01052003055092e-06	cell-cell adhesion
GO:0061564	0.000953569432295255	4.15599268312702e-06	axon development
GO:0031175	0.00107565218667532	5.19379490864563e-06	neuron projection development
GO:0120039	0.00107565218667532	5.33775275547076e-06	plasma membrane bounded cell projection morphogenesis
GO:0022008	0.00107565218667532	5.46941789834907e-06	neurogenesis
GO:0000902	0.00120788713618462	6.43426561647984e-06	cell morphogenesis
GO:0048699	0.00123090804410884	6.85493583886281e-06	generation of neurons
GO:0048468	0.00137054587436419	7.96443123117203e-06	cell development
GO:0098660	0.00138929660785018	8.67237313571531e-06	inorganic ion transmembrane transport
GO:0007155	0.00138929660785018	8.74617719227716e-06	cell adhesion
GO:0022610	0.00152652612529676	9.97971074649211e-06	biological adhesion
GO:0031650	0.0022537053800311	1.56030151790693e-05	regulation of heat generation
GO:0048513	0.0022537053800311	1.62688685040268e-05	animal organ development
GO:0032989	0.0022537053800311	1.67750166624666e-05	cellular component morphogenesis
GO:0007409	0.0022537053800311	1.69851045685204e-05	axonogenesis
GO:0048518	0.0022537053800311	1.75304152028721e-05	positive regulation of biological process
GO:0048878	0.0022537053800311	1.80078153852364e-05	chemical homeostasis
GO:0048066	0.00235631180292167	1.93982085470549e-05	developmental pigmentation
GO:0023052	0.00237409199606848	2.01194236954956e-05	signaling
GO:0048522	0.00246777071667752	2.20495671778739e-05	positive regulation of cellular process
GO:0000904	0.00246777071667752	2.2108357510186e-05	cell morphogenesis involved in differentiation
GO:0007165	0.00262381352105372	2.41416256174434e-05	signal transduction
GO:0030198	0.0027406668514571	2.58803891541954e-05	extracellular matrix organization
GO:0006953	0.00292481297276042	2.83274864189871e-05	acute-phase response
GO:0009605	0.00301434916794186	2.99245316914325e-05	response to external stimulus
GO:0042391	0.00316860746445867	3.22231267572068e-05	regulation of membrane potential
GO:0034765	0.00340610247067464	3.61751426097318e-05	regulation of ion transmembrane transport
GO:0007417	0.00340610247067464	3.62877745059768e-05	central nervous system development
GO:0043062	0.00348736058949701	3.79978756724855e-05	extracellular structure organization
GO:0051239	0.00359734237107082	4.00672515906194e-05	regulation of multicellular organismal process
GO:0007154	0.003746707041417	4.26380704471184e-05	cell communication
GO:0009888	0.00411721238123863	4.88144356440782e-05	tissue development
GO:0051716	0.00411721238123863	4.90632242610881e-05	cellular response to stimulus
GO:0007009	0.00411721238123863	4.98451862135427e-05	plasma membrane organization
GO:0060322	0.00414855327683978	5.13896099090389e-05	head development
GO:0050931	0.00414855327683978	5.2233600580065e-05	pigment cell differentiation
GO:0007215	0.00628887573234425	8.07810121065734e-05	glutamate receptor signaling pathway
GO:0010646	0.00628887573234425	8.37324665242275e-05	regulation of cell communication
GO:0098655	0.00628887573234425	8.37501610844876e-05	cation transmembrane transport
GO:0048667	0.00650390833274783	8.81885875626825e-05	cell morphogenesis involved in neuron differentiation
GO:0034762	0.0068238035336803	9.41784022808178e-05	regulation of transmembrane transport
GO:0031649	0.00702809595414328	9.86996526247725e-05	heat generation
GO:0031620	0.00723224314725338	0.000103317759246477	regulation of fever generation
GO:0098662	0.00733918267962588	0.000106622508662846	inorganic cation transmembrane transport
GO:2001257	0.00884201929135741	0.000133612518698296	regulation of cation channel activity
GO:0023051	0.00884201929135741	0.000134327373203122	regulation of signaling
GO:0001659	0.00884201929135741	0.000134878260376638	temperature homeostasis
GO:0006811	0.00904646261151151	0.000140187314076692	ion transport
GO:0007196	0.00946789663775737	0.000153546582863476	adenylate cyclase-inhibiting G-protein coupled glutamate receptor signaling pathway
GO:0034139	0.00946789663775737	0.000153546582863476	regulation of toll-like receptor 3 signaling pathway
GO:0021840	0.00946789663775737	0.000155887886529661	directional guidance of interneurons involved in migration from the subpallium to the cortex
GO:0021842	0.00946789663775737	0.000155887886529661	chemorepulsion involved in interneuron migration from the subpallium to the cortex
