# Supplementary material for: PGRMC1 effects on metabolism, genomic mutation and CpG methylation imply crucial roles in animal biology and disease
Source: BMC Mol Cell Biol. 2020 Apr 15;21:26. doi: 10.1186/s12860-020-00268-z (PMC7160964; doi:10.1186/s12860-020-00268-z)
Supplement: Supplementary file 11 — Additional file 11 File S1. A zip archive containing excel files with the most significant pathways enrichment results from methylomics analysis including those of Fig. S7B, Table S2 and Table S3. The archive unpacks as five separate folders, each containing the following pathways analysis results. A) All GO enrichments for each cell comparison significant below the adjP =0.001 level. B) All GO enrichments that were uique to a particular cell comparison. C) KEGG enriched pathways for each cell comparison, with analyses performed separately on hypermethyalted (files labelled up) and hyperemethylated (files labelled down) probes. These correspond to the pathways of of Fig. S7B. D) All KEGG enriched pathways from C which were unique to a particular cell comparison. E) All All Reactome enriched pathways for each cell comparison significant below the adjP =0.05 level. [file 12860_2020_268_MOESM11_ESM.zip › File S1/Gene_Ontology_p05_WT.vs.MP.csv]

GO_ID	FDR	PValue	sigGO.Term
GO:0032501	8.09553837865035e-07	1.85379857537219e-10	multicellular organismal process
GO:0048731	2.02587612717459e-06	9.27811370357038e-10	system development
GO:0007275	5.74837306531172e-05	4.08994125515922e-08	multicellular organism development
GO:0030154	5.74837306531172e-05	6.0450166507924e-08	cell differentiation
GO:0048869	5.74837306531172e-05	6.58160415080343e-08	cellular developmental process
GO:0048856	0.000130371642187889	1.79122934079994e-07	anatomical structure development
GO:0022610	0.000141276280906746	2.26456140679464e-07	biological adhesion
GO:0032502	0.000169983720746831	3.52253187297318e-07	developmental process
GO:0023052	0.000169983720746831	3.67095176733017e-07	signaling
GO:0009653	0.000169983720746831	3.89245982932978e-07	anatomical structure morphogenesis
GO:0051239	0.000184535662515133	4.64825346385725e-07	regulation of multicellular organismal process
GO:0007155	0.000190032770336039	5.22187598816685e-07	cell adhesion
GO:0007399	0.00031164983385814	9.49029910255559e-07	nervous system development
GO:0050896	0.00031164983385814	1.0602428962662e-06	response to stimulus
GO:0031175	0.00031164983385814	1.07798414737063e-06	neuron projection development
GO:0006811	0.00031164983385814	1.14183589231286e-06	ion transport
GO:0030182	0.000432273500011375	1.78062071892103e-06	neuron differentiation
GO:0007215	0.000432273500011375	1.78175475159257e-06	glutamate receptor signaling pathway
GO:0048666	0.000446606374240073	1.99638442504897e-06	neuron development
GO:0045597	0.000446606374240073	2.13407960760626e-06	positive regulation of cell differentiation
GO:0051094	0.000446606374240073	2.14763770529918e-06	positive regulation of developmental process
GO:0007165	0.000453071226529383	2.28247469284324e-06	signal transduction
GO:0099566	0.000455608023202601	2.44103334998146e-06	regulation of postsynaptic cytosolic calcium ion concentration
GO:0045595	0.000455608023202601	2.50391402721833e-06	regulation of cell differentiation
GO:0043269	0.000499927464111374	2.8619616676859e-06	regulation of ion transport
GO:0007154	0.000541294206506522	3.22272712827331e-06	cell communication
GO:0007196	0.000611777223825908	3.89185027849742e-06	adenylate cyclase-inhibiting G-protein coupled glutamate receptor signaling pathway
GO:0042221	0.000611777223825908	3.92254688965546e-06	response to chemical
GO:0010720	0.000665840071655599	4.42165378475209e-06	positive regulation of cell development
GO:0034762	0.00114238533720806	7.84784980907755e-06	regulation of transmembrane transport
GO:0050793	0.00142755885192892	1.03475109639125e-05	regulation of developmental process
GO:0048513	0.00142755885192892	1.04607014567725e-05	animal organ development
GO:0010976	0.00153284421839606	1.15832056805748e-05	positive regulation of neuron projection development
GO:0048468	0.00193292408502847	1.51800900903783e-05	cell development
GO:0048518	0.00193292408502847	1.55270706530011e-05	positive regulation of biological process
GO:0022008	0.00193292408502847	1.59343409803126e-05	neurogenesis
GO:0035637	0.001954764246369	1.65674145819855e-05	multicellular organismal signaling
GO:0045666	0.001954764246369	1.70096270579395e-05	positive regulation of neuron differentiation
GO:0048699	0.00198703932797751	1.81560714281945e-05	generation of neurons
GO:0001508	0.00198703932797751	1.83479625269378e-05	action potential
GO:0030155	0.00198703932797751	1.86555100634481e-05	regulation of cell adhesion
GO:0045664	0.00202900658959619	1.99170259373738e-05	regulation of neuron differentiation
GO:0051716	0.00202900658959619	2.0587961057084e-05	cellular response to stimulus
GO:0031650	0.00202900658959619	2.11628009398708e-05	regulation of heat generation
GO:0007417	0.00202900658959619	2.12204559035062e-05	central nervous system development
GO:0050769	0.00202900658959619	2.13726363914414e-05	positive regulation of neurogenesis
GO:0060322	0.0020676084795724	2.22527131989702e-05	head development
GO:0048522	0.00213677163939623	2.34863839457337e-05	positive regulation of cellular process
GO:0006812	0.00230088283761765	2.58170961857717e-05	cation transport
GO:0034765	0.0024589261994343	2.81534943832643e-05	regulation of ion transmembrane transport
GO:0048066	0.00257008029255805	3.00146771056699e-05	developmental pigmentation
GO:0034220	0.00259351998797562	3.08823080775663e-05	ion transmembrane transport
GO:2000026	0.0026938937112365	3.26943821148465e-05	regulation of multicellular organismal development
GO:0051240	0.00272805414069919	3.37336669562071e-05	positive regulation of multicellular organismal process
GO:0051962	0.00305904587205993	3.85270260964727e-05	positive regulation of nervous system development
GO:0007216	0.00308423225228007	3.95504937320092e-05	G-protein coupled glutamate receptor signaling pathway
GO:0006953	0.00332734111586014	4.37181106576779e-05	acute-phase response
GO:0061564	0.00332734111586014	4.41918444515429e-05	axon development
GO:0098609	0.00338577553226497	4.5743246256843e-05	cell-cell adhesion
GO:0071495	0.00374102340480242	5.13994514055749e-05	cellular response to endogenous stimulus
GO:0006935	0.00384605463295513	5.37232270689862e-05	chemotaxis
GO:0042330	0.0038522849791485	5.50407439969828e-05	taxis
GO:0002526	0.0038522849791485	5.55745256895708e-05	acute inflammatory response
GO:0048858	0.00405928184929441	5.94902767013607e-05	cell projection morphogenesis
GO:0065009	0.00443514123285132	6.60142386387305e-05	regulation of molecular function
GO:0007420	0.00473943257308814	7.16287038753875e-05	brain development
GO:0003008	0.00483551675052329	7.4188143413112e-05	system process
GO:0050931	0.00483693377356983	7.54257240442704e-05	pigment cell differentiation
GO:0055080	0.00483693377356983	7.6425104276693e-05	cation homeostasis
GO:0048878	0.00509876656955957	8.17297137323495e-05	chemical homeostasis
GO:0044057	0.00510892412705901	8.30624256975474e-05	regulation of system process
GO:0060284	0.00517945304356704	8.59379116537895e-05	regulation of cell development
GO:0031346	0.00517945304356704	8.74822218918421e-05	positive regulation of cell projection organization
GO:0007166	0.00517945304356704	8.77672372850838e-05	cell surface receptor signaling pathway
GO:0032990	0.00525078404426215	9.11934822485755e-05	cell part morphogenesis
GO:0001775	0.00525078404426215	9.13807161355447e-05	cell activation
GO:1901700	0.00529436867250732	9.41930969548669e-05	response to oxygen-containing compound
GO:0065008	0.00529436867250732	9.51028508788994e-05	regulation of biological quality
GO:0043062	0.00529436867250732	9.57763052732032e-05	extracellular structure organization
GO:0098771	0.00549693914266714	0.000100699595011076	inorganic ion homeostasis
GO:0048812	0.00631328648152587	0.000118377871772402	neuron projection morphogenesis
GO:0009605	0.00631328648152587	0.000118545796080861	response to external stimulus
GO:0050801	0.00650257718189195	0.000125007161896035	ion homeostasis
GO:0010975	0.00650257718189195	0.000125078196308432	regulation of neuron projection development
GO:0031620	0.00659879040665482	0.000129999562735319	regulation of fever generation
GO:0071864	0.00659879040665482	0.000129999562735319	positive regulation of cell proliferation in bone marrow
GO:0031649	0.00659879040665482	0.000133114997123218	heat generation
GO:0010033	0.00659879040665482	0.000134657295854259	response to organic substance
GO:0030900	0.00659879040665482	0.000134960850608974	forebrain development
GO:0061337	0.00659879040665482	0.000135995222486589	cardiac conduction
GO:0055085	0.00734137497955564	0.00015318979753383	transmembrane transport
GO:0007409	0.00734137497955564	0.00015466143762746	axonogenesis
GO:0120039	0.00754960556320166	0.000160777036266946	plasma membrane bounded cell projection morphogenesis
GO:0000902	0.0083522548267117	0.000181030004332542	cell morphogenesis
GO:0009719	0.0083522548267117	0.000181695490849007	response to endogenous stimulus
GO:0010646	0.00844832865909342	0.000185720071278445	regulation of cell communication
GO:0060560	0.0085899016182393	0.00019237805323537	developmental growth involved in morphogenesis
GO:0001659	0.0085899016182393	0.000193631954228378	temperature homeostasis
GO:0044093	0.0085899016182393	0.000194733286055803	positive regulation of molecular function
GO:0042493	0.00898979340462098	0.000205857417096885	response to drug
GO:0030198	0.00983008262070382	0.000227350204875449	extracellular matrix organization
GO:0098660	0.00988141328369476	0.000234173706218669	inorganic ion transmembrane transport
GO:0030318	0.00988141328369476	0.000235664069080473	melanocyte differentiation
GO:0086012	0.00988141328369476	0.000235664069080473	membrane depolarization during cardiac muscle cell action potential
GO:0008015	0.00988141328369476	0.000237588366106698	blood circulation
