# Supplementary material for: PGRMC1 effects on metabolism, genomic mutation and CpG methylation imply crucial roles in animal biology and disease
Source: BMC Mol Cell Biol. 2020 Apr 15;21:26. doi: 10.1186/s12860-020-00268-z (PMC7160964; doi:10.1186/s12860-020-00268-z)
Supplement: Supplementary file 11 — Additional file 11 File S1. A zip archive containing excel files with the most significant pathways enrichment results from methylomics analysis including those of Fig. S7B, Table S2 and Table S3. The archive unpacks as five separate folders, each containing the following pathways analysis results. A) All GO enrichments for each cell comparison significant below the adjP =0.001 level. B) All GO enrichments that were uique to a particular cell comparison. C) KEGG enriched pathways for each cell comparison, with analyses performed separately on hypermethyalted (files labelled up) and hyperemethylated (files labelled down) probes. These correspond to the pathways of of Fig. S7B. D) All KEGG enriched pathways from C which were unique to a particular cell comparison. E) All All Reactome enriched pathways for each cell comparison significant below the adjP =0.05 level. [file 12860_2020_268_MOESM11_ESM.zip › File S1/KEGG_down_DM57.vs.WT.csv]

PathwayID	Pathway	N	DE	P.DE
path:hsa05200	Pathways in cancer	529	419	1.77114568634206e-19
path:hsa01100	Metabolic pathways	1444	1005	1.17858375496862e-12
path:hsa04151	PI3K-Akt signaling pathway	354	275	2.69519634866685e-11
path:hsa04015	Rap1 signaling pathway	210	172	8.22552455680503e-11
path:hsa04510	Focal adhesion	199	164	8.70189648353116e-11
path:hsa05165	Human papillomavirus infection	330	256	1.75254278417175e-10
path:hsa04725	Cholinergic synapse	112	99	1.82320614415084e-10
path:hsa04024	cAMP signaling pathway	214	174	2.06485608241884e-10
path:hsa04010	MAPK signaling pathway	295	229	1.49401759941555e-09
path:hsa04020	Calcium signaling pathway	193	157	1.50839612298529e-09
path:hsa04724	Glutamatergic synapse	114	99	1.7539465872908e-09
path:hsa05224	Breast cancer	147	123	3.19145368740796e-09
path:hsa05205	Proteoglycans in cancer	204	164	3.58084125433537e-09
path:hsa05226	Gastric cancer	149	124	5.47234290696505e-09
path:hsa04611	Platelet activation	124	105	1.21944033741907e-08
path:hsa04810	Regulation of actin cytoskeleton	213	169	1.30930237051292e-08
path:hsa04934	Cushing syndrome	155	127	2.45018822758869e-08
path:hsa05225	Hepatocellular carcinoma	168	136	3.47750066054654e-08
path:hsa04360	Axon guidance	181	145	4.52300959903627e-08
path:hsa04261	Adrenergic signaling in cardiomyocytes	149	122	5.01833745494449e-08
path:hsa04750	Inflammatory mediator regulation of TRP channels	100	86	5.78537292901649e-08
path:hsa04071	Sphingolipid signaling pathway	119	100	6.20977223397476e-08
path:hsa04919	Thyroid hormone signaling pathway	119	100	6.20977223397476e-08
path:hsa00562	Inositol phosphate metabolism	74	66	9.6927292510319e-08
path:hsa04916	Melanogenesis	101	86	1.54611885632535e-07
path:hsa04722	Neurotrophin signaling pathway	119	99	2.0191130463505e-07
path:hsa05414	Dilated cardiomyopathy (DCM)	96	82	2.26156754397731e-07
path:hsa04070	Phosphatidylinositol signaling system	99	84	3.00773473014936e-07
path:hsa04080	Neuroactive ligand-receptor interaction	338	251	3.21252990248692e-07
path:hsa04921	Oxytocin signaling pathway	153	123	3.33379303820257e-07
path:hsa05166	Human T-cell leukemia virus 1 infection	219	169	4.50333693276165e-07
path:hsa05410	Hypertrophic cardiomyopathy (HCM)	90	77	4.62404751216323e-07
path:hsa04933	AGE-RAGE signaling pathway in diabetic complications	100	84	7.46720421412625e-07
path:hsa04512	ECM-receptor interaction	88	75	9.07625228793388e-07
path:hsa04014	Ras signaling pathway	232	177	9.51404833229849e-07
path:hsa05032	Morphine addiction	91	77	1.19531720535599e-06
path:hsa04728	Dopaminergic synapse	131	106	1.19754846890827e-06
path:hsa02010	ABC transporters	45	42	1.201795629973e-06
path:hsa05217	Basal cell carcinoma	63	56	1.23207891859606e-06
path:hsa04971	Gastric acid secretion	75	65	1.38567183056937e-06
path:hsa05412	Arrhythmogenic right ventricular cardiomyopathy (ARVC)	77	66	2.71805799235119e-06
path:hsa04380	Osteoclast differentiation	128	103	2.79248627963484e-06
path:hsa04072	Phospholipase D signaling pathway	148	117	3.26054586189551e-06
path:hsa04721	Synaptic vesicle cycle	78	66	7.04781016269538e-06
path:hsa04110	Cell cycle	124	99	8.4148851240333e-06
path:hsa04660	T cell receptor signaling pathway	103	84	8.56247390904027e-06
path:hsa01522	Endocrine resistance	98	80	1.30798859024086e-05
path:hsa04670	Leukocyte transendothelial migration	112	90	1.32407337977634e-05
path:hsa05218	Melanoma	72	61	1.45535016340834e-05
path:hsa05135	Yersinia infection	121	96	1.88575382935701e-05
path:hsa04218	Cellular senescence	160	123	2.31476134043387e-05
path:hsa05169	Epstein-Barr virus infection	201	151	2.63388862003474e-05
path:hsa04928	Parathyroid hormone synthesis secretion and action	106	85	2.67753083839034e-05
path:hsa05418	Fluid shear stress and atherosclerosis	139	108	3.20856718275479e-05
path:hsa04926	Relaxin signaling pathway	129	101	3.25093456594069e-05
path:hsa04961	Endocrine and other factor-regulated calcium reabsorption	50	44	3.27471537784153e-05
path:hsa04270	Vascular smooth muscle contraction	132	103	3.52865277033137e-05
path:hsa04022	cGMP-PKG signaling pathway	167	127	4.28419236308483e-05
path:hsa05167	Kaposi sarcoma-associated herpesvirus infection	186	140	4.36906511870343e-05
path:hsa05220	Chronic myeloid leukemia	76	63	4.36989760099051e-05
path:hsa04713	Circadian entrainment	97	78	4.76833395226207e-05
path:hsa04371	Apelin signaling pathway	137	106	5.22245776379534e-05
path:hsa05222	Small cell lung cancer	93	75	5.52432183198277e-05
path:hsa04929	GnRH secretion	64	54	5.81282043111827e-05
path:hsa04152	AMPK signaling pathway	120	94	5.86772688256888e-05
path:hsa04727	GABAergic synapse	89	72	6.38140854484725e-05
path:hsa04658	Th1 and Th2 cell differentiation	92	74	7.31747251324371e-05
path:hsa05142	Chagas disease (American trypanosomiasis)	102	81	7.94694284971942e-05
path:hsa04390	Hippo signaling pathway	154	117	9.17184953011264e-05
path:hsa04931	Insulin resistance	108	85	9.69904073761638e-05
path:hsa01524	Platinum drug resistance	73	60	0.000109189261178633
path:hsa04924	Renin secretion	69	57	0.000123176966969802
path:hsa04659	Th17 cell differentiation	107	84	0.000125469297240064
path:hsa04976	Bile secretion	72	59	0.000147374999885072
path:hsa04610	Complement and coagulation cascades	79	64	0.000150468354991939
path:hsa05212	Pancreatic cancer	75	61	0.000173156305072295
path:hsa04012	ErbB signaling pathway	85	68	0.00019587584122986
path:hsa04726	Serotonergic synapse	115	89	0.000202945999878964
path:hsa04144	Endocytosis	243	175	0.000332163688789097
path:hsa04912	GnRH signaling pathway	93	73	0.000347696112091637
path:hsa04911	Insulin secretion	86	68	0.000374615934690129
path:hsa04915	Estrogen signaling pathway	138	104	0.000379909911115593
path:hsa01521	EGFR tyrosine kinase inhibitor resistance	79	63	0.000396395191162756
path:hsa04664	Fc epsilon RI signaling pathway	68	55	0.000475230409091868
path:hsa04979	Cholesterol metabolism	50	42	0.00048498827002716
path:hsa04925	Aldosterone synthesis and secretion	98	76	0.000522425904364189
path:hsa05231	Choline metabolism in cancer	98	76	0.000522425904364189
path:hsa04930	Type II diabetes mellitus	46	39	0.000528357837942435
path:hsa05145	Toxoplasmosis	113	86	0.000694109215225311
path:hsa04917	Prolactin signaling pathway	70	56	0.000716281301544552
path:hsa04066	HIF-1 signaling pathway	109	83	0.000831781552451674
path:hsa04960	Aldosterone-regulated sodium reabsorption	37	32	0.000834644910858734
path:hsa04370	VEGF signaling pathway	59	48	0.000848114256707382
path:hsa05210	Colorectal cancer	86	67	0.000884064103723612
path:hsa04910	Insulin signaling pathway	137	102	0.000909405952934185
path:hsa05163	Human cytomegalovirus infection	225	161	0.000919490724529374
path:hsa04550	Signaling pathways regulating pluripotency of stem cells	140	104	0.000930405153722322
path:hsa04920	Adipocytokine signaling pathway	69	55	0.000942739816962627
path:hsa04514	Cell adhesion molecules (CAMs)	146	108	0.000968452573896477
path:hsa00983	Drug metabolism - other enzymes	79	62	0.000970069540739019
path:hsa04923	Regulation of lipolysis in adipocytes	55	45	0.000975096948111666
path:hsa04662	B cell receptor signaling pathway	82	64	0.00105284369430289
path:hsa00533	Glycosaminoglycan biosynthesis - keratan sulfate	14	14	0.00111167534678847
path:hsa05014	Amyotrophic lateral sclerosis (ALS)	51	42	0.00111350969777933
path:hsa04340	Hedgehog signaling pathway	47	39	0.00126051628740493
path:hsa05215	Prostate cancer	97	74	0.00143339554762595
path:hsa04720	Long-term potentiation	67	53	0.00161690420677451
path:hsa04068	FoxO signaling pathway	131	97	0.0016352483971046
path:hsa04668	TNF signaling pathway	112	84	0.00173845563247516
path:hsa04211	Longevity regulating pathway	89	68	0.0020632544329205
path:hsa05223	Non-small cell lung cancer	66	52	0.00210661758949166
path:hsa04723	Retrograde endocannabinoid signaling	148	108	0.00214446118399977
path:hsa04310	Wnt signaling pathway	160	116	0.00219375218273493
path:hsa05230	Central carbon metabolism in cancer	69	54	0.00229506019831327
path:hsa04062	Chemokine signaling pathway	189	135	0.00257987250501481
path:hsa04540	Gap junction	88	67	0.002598310337066
path:hsa05214	Glioma	75	58	0.00265085630823096
path:hsa04927	Cortisol synthesis and secretion	65	51	0.00273484400478921
path:hsa05213	Endometrial cancer	58	46	0.00296411557319612
path:hsa00410	beta-Alanine metabolism	33	28	0.00331133840125144
path:hsa05146	Amoebiasis	102	76	0.0038247972559811
path:hsa05120	Epithelial cell signaling in Helicobacter pylori infection	70	54	0.00405671735707295
path:hsa00250	Alanine aspartate and glutamate metabolism	36	30	0.00413110870489536
path:hsa05235	PD-L1 expression and PD-1 checkpoint pathway in cancer	89	67	0.00422779877241823
path:hsa05140	Leishmaniasis	76	58	0.00451609924835964
path:hsa05133	Pertussis	76	58	0.00451609924835964
path:hsa03320	PPAR signaling pathway	76	58	0.00451609924835964
path:hsa00430	Taurine and hypotaurine metabolism	11	11	0.00478136283339873
path:hsa04640	Hematopoietic cell lineage	97	72	0.00565475698817796
path:hsa00860	Porphyrin and chlorophyll metabolism	42	34	0.00572630558625186
path:hsa00380	Tryptophan metabolism	42	34	0.00572630558625186
path:hsa03050	Proteasome	45	36	0.00647493052405178
path:hsa04520	Adherens junction	71	54	0.00685602194346083
path:hsa00053	Ascorbate and aldarate metabolism	27	23	0.00713616924038665
path:hsa01040	Biosynthesis of unsaturated fatty acids	27	23	0.00713616924038665
path:hsa00280	Valine leucine and isoleucine degradation	48	38	0.00718047919341367
path:hsa00770	Pantothenate and CoA biosynthesis	19	17	0.00781675582492406
path:hsa00071	Fatty acid degradation	44	35	0.00855103334015715
path:hsa04120	Ubiquitin mediated proteolysis	137	98	0.00884142739563733
path:hsa00020	Citrate cycle (TCA cycle)	30	25	0.00888149693884558
path:hsa00630	Glyoxylate and dicarboxylate metabolism	30	25	0.00888149693884558
path:hsa00510	N-Glycan biosynthesis	50	39	0.0101579867680022
path:hsa05110	Vibrio cholerae infection	50	39	0.0101579867680022
path:hsa04974	Protein digestion and absorption	94	69	0.0103102028538083
path:hsa04210	Apoptosis	136	97	0.0104478924740263
path:hsa05161	Hepatitis B	162	114	0.0112766257270181
path:hsa00480	Glutathione metabolism	56	43	0.0114962110046483
path:hsa00350	Tyrosine metabolism	36	29	0.0120505054065464
path:hsa04666	Fc gamma R-mediated phagocytosis	93	68	0.0125132659833667
path:hsa04213	Longevity regulating pathway - multiple species	62	47	0.0125813001655811
path:hsa01200	Carbon metabolism	117	84	0.0127140916756959
path:hsa05030	Cocaine addiction	49	38	0.0131011883289078
path:hsa05031	Amphetamine addiction	68	51	0.0134387953867037
path:hsa00010	Glycolysis / Gluconeogenesis	68	51	0.0134387953867037
path:hsa04145	Phagosome	152	107	0.0136009505777286
path:hsa00830	Retinol metabolism	67	50	0.0166829185806117
path:hsa04330	Notch signaling pathway	48	37	0.0168148419211584
path:hsa04630	JAK-STAT signaling pathway	162	113	0.0173415814649823
path:hsa05100	Bacterial invasion of epithelial cells	73	54	0.0173436252838986
path:hsa04922	Glucagon signaling pathway	106	76	0.0181550808370251
path:hsa04350	TGF-beta signaling pathway	94	68	0.0182751233991348
path:hsa03020	RNA polymerase	31	25	0.0191195601960232
path:hsa04730	Long-term depression	60	45	0.0197129265209933
path:hsa04973	Carbohydrate digestion and absorption	44	34	0.0203737520112538
path:hsa04962	Vasopressin-regulated water reabsorption	44	34	0.0203737520112538
path:hsa05221	Acute myeloid leukemia	66	49	0.0206226903055629
path:hsa05160	Hepatitis C	155	108	0.0206382836717244
path:hsa05211	Renal cell carcinoma	69	51	0.0209692359406786
path:hsa04115	p53 signaling pathway	72	53	0.0212523040369714
path:hsa00040	Pentose and glucuronate interconversions	34	27	0.0212537646092031
path:hsa00640	Propanoate metabolism	34	27	0.0212537646092031
path:hsa05170	Human immunodeficiency virus 1 infection	212	145	0.0214548106919051
path:hsa00670	One carbon pool by folate	20	17	0.0221280999353353
path:hsa00062	Fatty acid elongation	27	22	0.0226841458718111
path:hsa04216	Ferroptosis	40	31	0.0247218355080788
path:hsa05033	Nicotine addiction	40	31	0.0247218355080788
path:hsa05321	Inflammatory bowel disease (IBD)	65	48	0.0253822512589572
path:hsa04940	Type I diabetes mellitus	43	33	0.0261011127369647
path:hsa04918	Thyroid hormone synthesis	74	54	0.0261099189638389
path:hsa04146	Peroxisome	83	60	0.0263122037424318
path:hsa04964	Proximal tubule bicarbonate reclamation	23	19	0.0267257102271605
path:hsa05131	Shigellosis	67	49	0.0313476244457077
path:hsa00620	Pyruvate metabolism	39	30	0.0317925357810395
path:hsa04140	Autophagy - animal	137	95	0.0342924724986924
path:hsa00604	Glycosphingolipid biosynthesis - ganglio series	15	13	0.0352611462374178
path:hsa01212	Fatty acid metabolism	57	42	0.0373436105291276
path:hsa00240	Pyrimidine metabolism	57	42	0.0373436105291276
path:hsa05416	Viral myocarditis	60	44	0.0376948459102696
path:hsa00563	Glycosylphosphatidylinositol (GPI)-anchor biosynthesis	25	20	0.0410421100223444
path:hsa00511	Other glycan degradation	18	15	0.043358292878892
path:hsa00600	Sphingolipid metabolism	47	35	0.0442002862745566
path:hsa00650	Butanoate metabolism	28	22	0.044643693242353
path:hsa01523	Antifolate resistance	31	24	0.0475286190085665
path:hsa04710	Circadian rhythm	31	24	0.0475286190085665
path:hsa00564	Glycerophospholipid metabolism	97	68	0.049073576215034
