# Supplementary material for: PGRMC1 effects on metabolism, genomic mutation and CpG methylation imply crucial roles in animal biology and disease
Source: BMC Mol Cell Biol. 2020 Apr 15;21:26. doi: 10.1186/s12860-020-00268-z (PMC7160964; doi:10.1186/s12860-020-00268-z)
Supplement: Supplementary file 11 — Additional file 11 File S1. A zip archive containing excel files with the most significant pathways enrichment results from methylomics analysis including those of Fig. S7B, Table S2 and Table S3. The archive unpacks as five separate folders, each containing the following pathways analysis results. A) All GO enrichments for each cell comparison significant below the adjP =0.001 level. B) All GO enrichments that were uique to a particular cell comparison. C) KEGG enriched pathways for each cell comparison, with analyses performed separately on hypermethyalted (files labelled up) and hyperemethylated (files labelled down) probes. These correspond to the pathways of of Fig. S7B. D) All KEGG enriched pathways from C which were unique to a particular cell comparison. E) All All Reactome enriched pathways for each cell comparison significant below the adjP =0.05 level. [file 12860_2020_268_MOESM11_ESM.zip › File S1/KEGG_down_TM180.vs.DM57.csv]

PathwayID	Pathway	N	DE	P.DE
path:hsa04151	PI3K-Akt signaling pathway	354	239	3.98718718124254e-13
path:hsa04510	Focal adhesion	199	146	1.05690157572173e-12
path:hsa05200	Pathways in cancer	529	335	3.92423342491575e-12
path:hsa04015	Rap1 signaling pathway	210	148	1.17812355298697e-10
path:hsa04010	MAPK signaling pathway	295	197	2.22009220661142e-10
path:hsa05165	Human papillomavirus infection	330	215	9.83744378903112e-10
path:hsa04072	Phospholipase D signaling pathway	148	107	4.72731312477506e-09
path:hsa05231	Choline metabolism in cancer	98	76	4.85752765957752e-09
path:hsa04722	Neurotrophin signaling pathway	119	89	6.05812117969974e-09
path:hsa05205	Proteoglycans in cancer	204	140	6.54405904196706e-09
path:hsa04014	Ras signaling pathway	232	156	8.45166442706157e-09
path:hsa04725	Cholinergic synapse	112	84	1.29485992441003e-08
path:hsa04660	T cell receptor signaling pathway	103	78	2.05514984767568e-08
path:hsa01521	EGFR tyrosine kinase inhibitor resistance	79	62	5.80008068435406e-08
path:hsa01100	Metabolic pathways	1444	796	1.11904682917235e-07
path:hsa04360	Axon guidance	181	123	1.30785009528411e-07
path:hsa04724	Glutamatergic synapse	114	83	1.53524119155885e-07
path:hsa04919	Thyroid hormone signaling pathway	119	86	1.59649831971641e-07
path:hsa04012	ErbB signaling pathway	85	65	1.65638704069366e-07
path:hsa04024	cAMP signaling pathway	214	141	2.95936245645465e-07
path:hsa04934	Cushing syndrome	155	106	5.96479613406972e-07
path:hsa04370	VEGF signaling pathway	59	47	1.09032551647883e-06
path:hsa05135	Yersinia infection	121	85	1.37756157247721e-06
path:hsa05412	Arrhythmogenic right ventricular cardiomyopathy (ARVC)	77	58	1.85001264046149e-06
path:hsa04668	TNF signaling pathway	112	79	2.5058416057946e-06
path:hsa04659	Th17 cell differentiation	107	76	2.53169652758796e-06
path:hsa04728	Dopaminergic synapse	131	90	3.10753887857151e-06
path:hsa04928	Parathyroid hormone synthesis secretion and action	106	75	3.72538278482029e-06
path:hsa04020	Calcium signaling pathway	193	125	5.25619906476207e-06
path:hsa05163	Human cytomegalovirus infection	225	143	5.32299963219985e-06
path:hsa05166	Human T-cell leukemia virus 1 infection	219	139	7.98295681103048e-06
path:hsa05235	PD-L1 expression and PD-1 checkpoint pathway in cancer	89	64	8.09558409946867e-06
path:hsa04070	Phosphatidylinositol signaling system	99	70	8.12921305393259e-06
path:hsa05224	Breast cancer	147	98	8.96027467816801e-06
path:hsa04261	Adrenergic signaling in cardiomyocytes	149	99	1.00585435896826e-05
path:hsa04512	ECM-receptor interaction	88	63	1.20589405928572e-05
path:hsa04971	Gastric acid secretion	75	55	1.36203345133441e-05
path:hsa04933	AGE-RAGE signaling pathway in diabetic complications	100	70	1.4202907250556e-05
path:hsa04750	Inflammatory mediator regulation of TRP channels	100	70	1.4202907250556e-05
path:hsa04926	Relaxin signaling pathway	129	87	1.42851358292317e-05
path:hsa04611	Platelet activation	124	84	1.54303533950799e-05
path:hsa05170	Human immunodeficiency virus 1 infection	212	134	1.57487030798782e-05
path:hsa04713	Circadian entrainment	97	68	1.73803812162148e-05
path:hsa04929	GnRH secretion	64	48	1.76357161504595e-05
path:hsa04658	Th1 and Th2 cell differentiation	92	65	1.7755729917516e-05
path:hsa00562	Inositol phosphate metabolism	74	54	2.06838027412805e-05
path:hsa05414	Dilated cardiomyopathy (DCM)	96	67	2.5256397141108e-05
path:hsa04921	Oxytocin signaling pathway	153	100	2.5964843944909e-05
path:hsa05032	Morphine addiction	91	64	2.60000815630507e-05
path:hsa04152	AMPK signaling pathway	120	81	2.67134190430919e-05
path:hsa04664	Fc epsilon RI signaling pathway	68	50	2.97296876705652e-05
path:hsa04925	Aldosterone synthesis and secretion	98	68	2.97782405201237e-05
path:hsa04912	GnRH signaling pathway	93	65	3.09456048253136e-05
path:hsa04071	Sphingolipid signaling pathway	119	80	3.74081145655355e-05
path:hsa05410	Hypertrophic cardiomyopathy (HCM)	90	63	3.79065242605389e-05
path:hsa04810	Regulation of actin cytoskeleton	213	133	4.0287968831635e-05
path:hsa04380	Osteoclast differentiation	128	85	4.34172971397717e-05
path:hsa04310	Wnt signaling pathway	160	103	5.06974771029564e-05
path:hsa05145	Toxoplasmosis	113	76	5.68448939615474e-05
path:hsa04723	Retrograde endocannabinoid signaling	148	96	5.85885546295543e-05
path:hsa05210	Colorectal cancer	86	60	6.74899513621499e-05
path:hsa04911	Insulin secretion	86	60	6.74899513621499e-05
path:hsa01522	Endocrine resistance	98	67	7.10897470024268e-05
path:hsa04022	cGMP-PKG signaling pathway	167	106	9.31442522730698e-05
path:hsa04066	HIF-1 signaling pathway	109	73	9.78535220664188e-05
path:hsa04927	Cortisol synthesis and secretion	65	47	0.000103413287683426
path:hsa04916	Melanogenesis	101	68	0.00013147946334157
path:hsa04726	Serotonergic synapse	115	76	0.000138265883870339
path:hsa05211	Renal cell carcinoma	69	49	0.000155267075139131
path:hsa05014	Amyotrophic lateral sclerosis (ALS)	51	38	0.000169489693657961
path:hsa04540	Gap junction	88	60	0.000188927961884132
path:hsa05221	Acute myeloid leukemia	66	47	0.000189512408252854
path:hsa05215	Prostate cancer	97	65	0.000226833322557997
path:hsa04960	Aldosterone-regulated sodium reabsorption	37	29	0.000228635028703431
path:hsa02010	ABC transporters	45	34	0.000237011164127819
path:hsa00770	Pantothenate and CoA biosynthesis	19	17	0.000258602526280782
path:hsa05110	Vibrio cholerae infection	50	37	0.000261764828820346
path:hsa04923	Regulation of lipolysis in adipocytes	55	40	0.000276120025623013
path:hsa04730	Long-term depression	60	43	0.000281619647012454
path:hsa04662	B cell receptor signaling pathway	82	56	0.000287369243237619
path:hsa04550	Signaling pathways regulating pluripotency of stem cells	140	89	0.000307136201021335
path:hsa05226	Gastric cancer	149	94	0.000313191955544003
path:hsa04720	Long-term potentiation	67	47	0.000335135718838042
path:hsa05146	Amoebiasis	102	67	0.000439363098666372
path:hsa05169	Epstein-Barr virus infection	201	122	0.000456823986175917
path:hsa04520	Adherens junction	71	49	0.0004649514359322
path:hsa04930	Type II diabetes mellitus	46	34	0.000482495029335378
path:hsa04917	Prolactin signaling pathway	70	48	0.000666690296079011
path:hsa04961	Endocrine and other factor-regulated calcium reabsorption	50	36	0.000761621800725287
path:hsa04270	Vascular smooth muscle contraction	132	83	0.000799546279261333
path:hsa05323	Rheumatoid arthritis	93	61	0.000826618923156766
path:hsa01212	Fatty acid metabolism	57	40	0.000909354836815426
path:hsa05230	Central carbon metabolism in cancer	69	47	0.000950326471621821
path:hsa04924	Renin secretion	69	47	0.000950326471621821
path:hsa04062	Chemokine signaling pathway	189	114	0.00096149905198772
path:hsa04915	Estrogen signaling pathway	138	86	0.000975113607083512
path:hsa05161	Hepatitis B	162	99	0.00110182566460047
path:hsa05167	Kaposi sarcoma-associated herpesvirus infection	186	112	0.00115630693371522
path:hsa04371	Apelin signaling pathway	137	85	0.00126453012861335
path:hsa04727	GABAergic synapse	89	58	0.00139276489997904
path:hsa04211	Longevity regulating pathway	89	58	0.00139276489997904
path:hsa05218	Melanoma	72	48	0.00172584540007718
path:hsa04150	mTOR signaling pathway	153	93	0.00194940096390945
path:hsa04931	Insulin resistance	108	68	0.00218515328967168
path:hsa04721	Synaptic vesicle cycle	78	51	0.00238537140822987
path:hsa04974	Protein digestion and absorption	94	60	0.00244329887440952
path:hsa04080	Neuroactive ligand-receptor interaction	338	191	0.00260803059749517
path:hsa05030	Cocaine addiction	49	34	0.0029448816662179
path:hsa04913	Ovarian steroidogenesis	49	34	0.0029448816662179
path:hsa05031	Amphetamine addiction	68	45	0.00297016943330384
path:hsa05203	Viral carcinogenesis	201	118	0.00307453948661104
path:hsa04068	FoxO signaling pathway	131	80	0.00326158105959334
path:hsa05142	Chagas disease (American trypanosomiasis)	102	64	0.00328251369886701
path:hsa04918	Thyroid hormone synthesis	74	48	0.00402133879308451
path:hsa05416	Viral myocarditis	60	40	0.00408546100416317
path:hsa00230	Purine metabolism	130	79	0.00415204168807604
path:hsa05140	Leishmaniasis	76	49	0.00440117732545982
path:hsa04920	Adipocytokine signaling pathway	69	45	0.00452943525087067
path:hsa04218	Cellular senescence	160	95	0.00475226281255292
path:hsa00533	Glycosaminoglycan biosynthesis - keratan sulfate	14	12	0.00514695644257828
path:hsa05225	Hepatocellular carcinoma	168	99	0.0054644493662043
path:hsa05033	Nicotine addiction	40	28	0.00560535588732623
path:hsa05223	Non-small cell lung cancer	66	43	0.00561547585897485
path:hsa05212	Pancreatic cancer	75	48	0.00592194541579471
path:hsa00600	Sphingolipid metabolism	47	32	0.00610843362864098
path:hsa04120	Ubiquitin mediated proteolysis	137	82	0.0062530963103646
path:hsa05418	Fluid shear stress and atherosclerosis	139	83	0.00650857384829852
path:hsa05120	Epithelial cell signaling in Helicobacter pylori infection	70	45	0.00673323483145175
path:hsa04672	Intestinal immune network for IgA production	49	33	0.00696821758978879
path:hsa04976	Bile secretion	72	46	0.00731725590747875
path:hsa05321	Inflammatory bowel disease (IBD)	65	42	0.0076410366497574
path:hsa04670	Leukocyte transendothelial migration	112	68	0.00772186062797153
path:hsa05213	Endometrial cancer	58	38	0.00784611319730144
path:hsa04146	Peroxisome	83	52	0.00796999705203923
path:hsa05220	Chronic myeloid leukemia	76	48	0.00852897642779744
path:hsa00640	Propanoate metabolism	34	24	0.008633846588526
path:hsa04514	Cell adhesion molecules (CAMs)	146	86	0.0093361864834147
path:hsa04140	Autophagy - animal	137	81	0.0100647778765019
path:hsa04657	IL-17 signaling pathway	93	57	0.0107549090595438
path:hsa01200	Carbon metabolism	117	70	0.0111344454945241
path:hsa05214	Glioma	75	47	0.0112638634060328
path:hsa04340	Hedgehog signaling pathway	47	31	0.0136844885937367
path:hsa04910	Insulin signaling pathway	137	80	0.0157565068918018
path:hsa04666	Fc gamma R-mediated phagocytosis	93	56	0.0183801358735764
path:hsa05222	Small cell lung cancer	93	56	0.0183801358735764
path:hsa04213	Longevity regulating pathway - multiple species	62	39	0.0184139625994788
path:hsa04210	Apoptosis	136	79	0.0192471612268278
path:hsa00240	Pyrimidine metabolism	57	36	0.0212218248907428
path:hsa04390	Hippo signaling pathway	154	88	0.0239790180755489
path:hsa04350	TGF-beta signaling pathway	94	56	0.0241335125051182
path:hsa00561	Glycerolipid metabolism	61	38	0.0243054245570813
path:hsa04977	Vitamin digestion and absorption	24	17	0.0249984405797703
path:hsa04625	C-type lectin receptor signaling pathway	104	61	0.0287663373970304
path:hsa04922	Glucagon signaling pathway	106	62	0.0296783415584287
path:hsa00564	Glycerophospholipid metabolism	97	57	0.032290742309035
path:hsa04640	Hematopoietic cell lineage	97	57	0.032290742309035
path:hsa01230	Biosynthesis of amino acids	75	45	0.0349375134000552
path:hsa04962	Vasopressin-regulated water reabsorption	44	28	0.0351238198514424
path:hsa00511	Other glycan degradation	18	13	0.0395592660061226
path:hsa00280	Valine leucine and isoleucine degradation	48	30	0.0404942300404508
path:hsa00620	Pyruvate metabolism	39	25	0.040564984149566
path:hsa05160	Hepatitis C	155	87	0.0418972489547833
path:hsa05217	Basal cell carcinoma	63	38	0.0454694740591947
path:hsa03320	PPAR signaling pathway	76	45	0.045777920781892
path:hsa00920	Sulfur metabolism	10	8	0.0474856891641937
path:hsa01040	Biosynthesis of unsaturated fatty acids	27	18	0.048467847348282
path:hsa00604	Glycosphingolipid biosynthesis - ganglio series	15	11	0.0499220950162514
