# Supplementary material for: PGRMC1 effects on metabolism, genomic mutation and CpG methylation imply crucial roles in animal biology and disease
Source: BMC Mol Cell Biol. 2020 Apr 15;21:26. doi: 10.1186/s12860-020-00268-z (PMC7160964; doi:10.1186/s12860-020-00268-z)
Supplement: Supplementary file 11 — Additional file 11 File S1. A zip archive containing excel files with the most significant pathways enrichment results from methylomics analysis including those of Fig. S7B, Table S2 and Table S3. The archive unpacks as five separate folders, each containing the following pathways analysis results. A) All GO enrichments for each cell comparison significant below the adjP =0.001 level. B) All GO enrichments that were uique to a particular cell comparison. C) KEGG enriched pathways for each cell comparison, with analyses performed separately on hypermethyalted (files labelled up) and hyperemethylated (files labelled down) probes. These correspond to the pathways of of Fig. S7B. D) All KEGG enriched pathways from C which were unique to a particular cell comparison. E) All All Reactome enriched pathways for each cell comparison significant below the adjP =0.05 level. [file 12860_2020_268_MOESM11_ESM.zip › File S1/KEGG_down_WT.vs.MP.csv]

PathwayID	Pathway	N	DE	P.DE
path:hsa05200	Pathways in cancer	529	443	2.54223326876988e-14
path:hsa01100	Metabolic pathways	1444	1103	8.42532558975398e-10
path:hsa04750	Inflammatory mediator regulation of TRP channels	100	93	1.24690172420835e-08
path:hsa04024	cAMP signaling pathway	214	184	2.16810963466729e-08
path:hsa04510	Focal adhesion	199	172	2.74602141002718e-08
path:hsa04072	Phospholipase D signaling pathway	148	131	5.41619424275223e-08
path:hsa05205	Proteoglycans in cancer	204	175	6.95499887539751e-08
path:hsa04080	Neuroactive ligand-receptor interaction	338	278	8.2447548399854e-08
path:hsa04151	PI3K-Akt signaling pathway	354	290	9.25329992094402e-08
path:hsa04725	Cholinergic synapse	112	101	2.11108022140095e-07
path:hsa05224	Breast cancer	147	129	2.24783053643137e-07
path:hsa04015	Rap1 signaling pathway	210	178	3.37451461770225e-07
path:hsa04961	Endocrine and other factor-regulated calcium reabsorption	50	49	3.53598353786867e-07
path:hsa04919	Thyroid hormone signaling pathway	119	106	4.94042825405317e-07
path:hsa04915	Estrogen signaling pathway	138	121	5.98028608822821e-07
path:hsa05210	Colorectal cancer	86	79	6.88799243221949e-07
path:hsa04659	Th17 cell differentiation	107	96	7.74868563930265e-07
path:hsa04934	Cushing syndrome	155	134	9.47853611656688e-07
path:hsa05135	Yersinia infection	121	107	1.03890116537334e-06
path:hsa04976	Bile secretion	72	67	1.43519639277185e-06
path:hsa04611	Platelet activation	124	109	1.64686840502479e-06
path:hsa04722	Neurotrophin signaling pathway	119	105	1.68737842198109e-06
path:hsa04071	Sphingolipid signaling pathway	119	105	1.68737842198109e-06
path:hsa04724	Glutamatergic synapse	114	101	1.70750755463114e-06
path:hsa01522	Endocrine resistance	98	88	2.07903685932049e-06
path:hsa04660	T cell receptor signaling pathway	103	92	2.15239159719183e-06
path:hsa05165	Human papillomavirus infection	330	267	2.42970358587775e-06
path:hsa05225	Hepatocellular carcinoma	168	143	2.97108120605218e-06
path:hsa05226	Gastric cancer	149	128	3.51997476656041e-06
path:hsa04916	Melanogenesis	101	90	3.56362784092897e-06
path:hsa04020	Calcium signaling pathway	193	162	4.08026333131128e-06
path:hsa04933	AGE-RAGE signaling pathway in diabetic complications	100	89	4.57749411778489e-06
path:hsa04926	Relaxin signaling pathway	129	112	4.76943939208809e-06
path:hsa05231	Choline metabolism in cancer	98	87	7.52577206210714e-06
path:hsa04014	Ras signaling pathway	232	191	8.14206638960304e-06
path:hsa05142	Chagas disease (American trypanosomiasis)	102	90	9.50751165639429e-06
path:hsa04010	MAPK signaling pathway	295	238	1.29145062500383e-05
path:hsa05212	Pancreatic cancer	75	68	1.40680091933345e-05
path:hsa04929	GnRH secretion	64	59	1.44057681434702e-05
path:hsa05410	Hypertrophic cardiomyopathy (HCM)	90	80	1.58173275507558e-05
path:hsa01521	EGFR tyrosine kinase inhibitor resistance	79	71	1.95093048437409e-05
path:hsa05235	PD-L1 expression and PD-1 checkpoint pathway in cancer	89	79	2.02700368241689e-05
path:hsa04664	Fc epsilon RI signaling pathway	68	62	2.19265710299814e-05
path:hsa04261	Adrenergic signaling in cardiomyocytes	149	126	2.30299607352654e-05
path:hsa04912	GnRH signaling pathway	93	82	2.55184516374904e-05
path:hsa04668	TNF signaling pathway	112	97	2.63057602504709e-05
path:hsa05412	Arrhythmogenic right ventricular cardiomyopathy (ARVC)	77	69	3.26841157847939e-05
path:hsa04928	Parathyroid hormone synthesis secretion and action	106	92	3.5279039338204e-05
path:hsa05166	Human T-cell leukemia virus 1 infection	219	179	3.67772391707745e-05
path:hsa05414	Dilated cardiomyopathy (DCM)	96	84	3.9562281637394e-05
path:hsa04012	ErbB signaling pathway	85	75	5.39284057517281e-05
path:hsa04921	Oxytocin signaling pathway	153	128	5.83787459874239e-05
path:hsa04370	VEGF signaling pathway	59	54	5.85530024117721e-05
path:hsa05418	Fluid shear stress and atherosclerosis	139	117	6.96994443283271e-05
path:hsa01524	Platinum drug resistance	73	65	9.01805858266654e-05
path:hsa04810	Regulation of actin cytoskeleton	213	173	9.84626826093693e-05
path:hsa04658	Th1 and Th2 cell differentiation	92	80	9.95744087133431e-05
path:hsa04726	Serotonergic synapse	115	98	9.99130224740734e-05
path:hsa04380	Osteoclast differentiation	128	108	0.000107609686917662
path:hsa04270	Vascular smooth muscle contraction	132	111	0.000116270565452576
path:hsa05145	Toxoplasmosis	113	96	0.000151064650709106
path:hsa04971	Gastric acid secretion	75	66	0.00018508723665392
path:hsa04917	Prolactin signaling pathway	70	62	0.000189977426683866
path:hsa04152	AMPK signaling pathway	120	101	0.000219144481249083
path:hsa04920	Adipocytokine signaling pathway	69	61	0.000242738438384023
path:hsa05217	Basal cell carcinoma	63	56	0.000315485315952632
path:hsa00250	Alanine aspartate and glutamate metabolism	36	34	0.000326854198282568
path:hsa05218	Melanoma	72	63	0.000376960030819978
path:hsa04911	Insulin secretion	86	74	0.000379765999326884
path:hsa01212	Fatty acid metabolism	57	51	0.000405003300447922
path:hsa04931	Insulin resistance	108	91	0.000413776680167006
path:hsa04070	Phosphatidylinositol signaling system	99	84	0.000427215637920122
path:hsa04670	Leukocyte transendothelial migration	112	94	0.000444997472359159
path:hsa05220	Chronic myeloid leukemia	76	66	0.000446186953144875
path:hsa04371	Apelin signaling pathway	137	113	0.00050257896337185
path:hsa04925	Aldosterone synthesis and secretion	98	83	0.000523743029916379
path:hsa04211	Longevity regulating pathway	89	76	0.00052978114451275
path:hsa00650	Butanoate metabolism	28	27	0.0005659677082258
path:hsa05120	Epithelial cell signaling in Helicobacter pylori infection	70	61	0.000600340851018422
path:hsa02010	ABC transporters	45	41	0.000628034892996188
path:hsa04713	Circadian entrainment	97	82	0.000641005825588652
path:hsa05215	Prostate cancer	97	82	0.000641005825588652
path:hsa04728	Dopaminergic synapse	131	108	0.000689971841894176
path:hsa04068	FoxO signaling pathway	131	108	0.000689971841894176
path:hsa00562	Inositol phosphate metabolism	74	64	0.000700380383246274
path:hsa04066	HIF-1 signaling pathway	109	91	0.000790333933629573
path:hsa05167	Kaposi sarcoma-associated herpesvirus infection	186	149	0.000984231340379918
path:hsa05163	Human cytomegalovirus infection	225	178	0.0010545219303442
path:hsa00280	Valine leucine and isoleucine degradation	48	43	0.001117898480781
path:hsa04110	Cell cycle	124	102	0.00112938096362972
path:hsa04720	Long-term potentiation	67	58	0.00118951566504539
path:hsa03320	PPAR signaling pathway	76	65	0.00122929439944853
path:hsa05146	Amoebiasis	102	85	0.00131535812315984
path:hsa05323	Rheumatoid arthritis	93	78	0.0014134404696281
path:hsa04512	ECM-receptor interaction	88	74	0.00160512118300574
path:hsa04540	Gap junction	88	74	0.00160512118300574
path:hsa05014	Amyotrophic lateral sclerosis (ALS)	51	45	0.00181718471556711
path:hsa04927	Cortisol synthesis and secretion	65	56	0.00185764402680839
path:hsa05321	Inflammatory bowel disease (IBD)	65	56	0.00185764402680839
path:hsa05169	Epstein-Barr virus infection	201	159	0.00193129604480025
path:hsa04062	Chemokine signaling pathway	189	150	0.00199695704787569
path:hsa00630	Glyoxylate and dicarboxylate metabolism	30	28	0.00200643234278261
path:hsa04360	Axon guidance	181	144	0.00203239590155573
path:hsa04721	Synaptic vesicle cycle	78	66	0.00205290475072292
path:hsa05032	Morphine addiction	91	76	0.00207605350914915
path:hsa04923	Regulation of lipolysis in adipocytes	55	48	0.0021849190483181
path:hsa00590	Arachidonic acid metabolism	63	54	0.00287613132996136
path:hsa04913	Ovarian steroidogenesis	49	43	0.00294600903623379
path:hsa00071	Fatty acid degradation	44	39	0.00308219281752474
path:hsa05131	Shigellosis	67	57	0.0031897871175925
path:hsa05161	Hepatitis B	162	129	0.00321073469240284
path:hsa04520	Adherens junction	71	60	0.00347859994456444
path:hsa00520	Amino sugar and nucleotide sugar metabolism	48	42	0.00373759995304379
path:hsa04910	Insulin signaling pathway	137	110	0.00380194888581899
path:hsa05221	Acute myeloid leukemia	66	56	0.00392729417592538
path:hsa04610	Complement and coagulation cascades	79	66	0.0039782582095831
path:hsa04625	C-type lectin receptor signaling pathway	104	85	0.00413439943611455
path:hsa04210	Apoptosis	136	109	0.00442142969159594
path:hsa01040	Biosynthesis of unsaturated fatty acids	27	25	0.00484594752181289
path:hsa04966	Collecting duct acid secretion	27	25	0.00484594752181289
path:hsa05132	Salmonella infection	82	68	0.00504402047733648
path:hsa05211	Renal cell carcinoma	69	58	0.00519372811967648
path:hsa04924	Renin secretion	69	58	0.00519372811967648
path:hsa05143	African trypanosomiasis	37	33	0.00523933738145244
path:hsa04960	Aldosterone-regulated sodium reabsorption	37	33	0.00523933738145244
path:hsa04730	Long-term depression	60	51	0.00544585758348994
path:hsa04930	Type II diabetes mellitus	46	40	0.00597023640423301
path:hsa00533	Glycosaminoglycan biosynthesis - keratan sulfate	14	14	0.00660288688523143
path:hsa05110	Vibrio cholerae infection	50	43	0.00681328258401708
path:hsa01523	Antifolate resistance	31	28	0.0068333029298631
path:hsa05133	Pertussis	76	63	0.00699772449171885
path:hsa04550	Signaling pathways regulating pluripotency of stem cells	140	111	0.00779550670322982
path:hsa05213	Endometrial cancer	58	49	0.0082326457279346
path:hsa05214	Glioma	75	62	0.0084086972792763
path:hsa05144	Malaria	49	42	0.00848714545390393
path:hsa04213	Longevity regulating pathway - multiple species	62	52	0.00881121115258071
path:hsa04146	Peroxisome	83	68	0.00891883862342874
path:hsa05223	Non-small cell lung cancer	66	55	0.00930808120706687
path:hsa04390	Hippo signaling pathway	154	121	0.00963036752043993
path:hsa00240	Pyrimidine metabolism	57	48	0.0100824576387893
path:hsa04972	Pancreatic secretion	102	82	0.0110716606734793
path:hsa00534	Glycosaminoglycan biosynthesis - heparan sulfate / heparin	24	22	0.0114527909379775
path:hsa04218	Cellular senescence	160	125	0.0119674532764635
path:hsa04310	Wnt signaling pathway	160	125	0.0119674532764635
path:hsa05222	Small cell lung cancer	93	75	0.0129027940283762
path:hsa04022	cGMP-PKG signaling pathway	167	130	0.0129490715132294
path:hsa05160	Hepatitis C	155	121	0.0138692618404724
path:hsa00062	Fatty acid elongation	27	24	0.0194794083917599
path:hsa05170	Human immunodeficiency virus 1 infection	212	162	0.0198287099325353
path:hsa04145	Phagosome	152	118	0.020057529365146
path:hsa04918	Thyroid hormone synthesis	74	60	0.0205166160221745
path:hsa04723	Retrograde endocannabinoid signaling	148	115	0.0205685885710464
path:hsa04662	B cell receptor signaling pathway	82	66	0.0206745197059628
path:hsa04216	Ferroptosis	40	34	0.0227112659661973
path:hsa00512	Mucin type O-glycan biosynthesis	31	27	0.0230076306736291
path:hsa04666	Fc gamma R-mediated phagocytosis	93	74	0.0236770159952354
path:hsa04727	GABAergic synapse	89	71	0.0239016993958883
path:hsa05230	Central carbon metabolism in cancer	69	56	0.0240335147918173
path:hsa00072	Synthesis and degradation of ketone bodies	10	10	0.0277423033314868
path:hsa05140	Leishmaniasis	76	61	0.0283675218223231
path:hsa00230	Purine metabolism	130	101	0.0290525631702586
path:hsa04340	Hedgehog signaling pathway	47	39	0.031069223792334
path:hsa00604	Glycosphingolipid biosynthesis - ganglio series	15	14	0.0344852832446353
path:hsa00532	Glycosaminoglycan biosynthesis - chondroitin sulfate / dermatan sulfate	20	18	0.034544318943263
path:hsa00380	Tryptophan metabolism	42	35	0.0362739464644578
path:hsa03410	Base excision repair	33	28	0.039940719660261
path:hsa00051	Fructose and mannose metabolism	33	28	0.039940719660261
path:hsa04150	mTOR signaling pathway	153	117	0.0420309376330184
path:hsa05219	Bladder cancer	41	34	0.044032908954677
path:hsa05100	Bacterial invasion of epithelial cells	73	58	0.0448214669077522
path:hsa00531	Glycosaminoglycan degradation	19	17	0.0450989070436092
path:hsa05150	Staphylococcus aureus infection	96	75	0.0457026282035376
path:hsa05030	Cocaine addiction	49	40	0.0458794297840963
path:hsa04978	Mineral absorption	53	43	0.0462363265437233
path:hsa04120	Ubiquitin mediated proteolysis	137	105	0.0476876775806931
