# Supplementary material for: PGRMC1 effects on metabolism, genomic mutation and CpG methylation imply crucial roles in animal biology and disease
Source: BMC Mol Cell Biol. 2020 Apr 15;21:26. doi: 10.1186/s12860-020-00268-z (PMC7160964; doi:10.1186/s12860-020-00268-z)
Supplement: Supplementary file 11 — Additional file 11 File S1. A zip archive containing excel files with the most significant pathways enrichment results from methylomics analysis including those of Fig. S7B, Table S2 and Table S3. The archive unpacks as five separate folders, each containing the following pathways analysis results. A) All GO enrichments for each cell comparison significant below the adjP =0.001 level. B) All GO enrichments that were uique to a particular cell comparison. C) KEGG enriched pathways for each cell comparison, with analyses performed separately on hypermethyalted (files labelled up) and hyperemethylated (files labelled down) probes. These correspond to the pathways of of Fig. S7B. D) All KEGG enriched pathways from C which were unique to a particular cell comparison. E) All All Reactome enriched pathways for each cell comparison significant below the adjP =0.05 level. [file 12860_2020_268_MOESM11_ESM.zip › File S1/KEGG_up_DM57.vs.WT.csv]

PathwayID	Pathway	N	DE	P.DE
path:hsa05200	Pathways in cancer	529	411	3.57109780950141e-12
path:hsa01100	Metabolic pathways	1444	1030	2.04427898622929e-10
path:hsa04072	Phospholipase D signaling pathway	148	126	9.86349106853939e-09
path:hsa04151	PI3K-Akt signaling pathway	354	275	1.69801990027568e-08
path:hsa04934	Cushing syndrome	155	130	4.03174612735056e-08
path:hsa05224	Breast cancer	147	124	4.15129472223424e-08
path:hsa05205	Proteoglycans in cancer	204	164	2.69702182805731e-07
path:hsa04020	Calcium signaling pathway	193	156	2.72983579706863e-07
path:hsa04724	Glutamatergic synapse	114	97	5.42359488423527e-07
path:hsa05226	Gastric cancer	149	123	5.73112104144372e-07
path:hsa04916	Melanogenesis	101	87	6.72900989995415e-07
path:hsa04750	Inflammatory mediator regulation of TRP channels	100	86	9.09755610331344e-07
path:hsa04725	Cholinergic synapse	112	95	9.66643440535205e-07
path:hsa04659	Th17 cell differentiation	107	91	1.28194371048369e-06
path:hsa04080	Neuroactive ligand-receptor interaction	338	257	1.36754528899696e-06
path:hsa04926	Relaxin signaling pathway	129	107	1.98250502391552e-06
path:hsa01521	EGFR tyrosine kinase inhibitor resistance	79	69	3.32930623244559e-06
path:hsa04660	T cell receptor signaling pathway	103	87	4.03646988400925e-06
path:hsa05165	Human papillomavirus infection	330	249	5.66445786338905e-06
path:hsa04024	cAMP signaling pathway	214	167	7.14325651722525e-06
path:hsa04015	Rap1 signaling pathway	210	164	7.97087845357939e-06
path:hsa05217	Basal cell carcinoma	63	56	8.60865873562259e-06
path:hsa05166	Human T-cell leukemia virus 1 infection	219	170	1.05363420967539e-05
path:hsa04010	MAPK signaling pathway	295	223	1.40759437954323e-05
path:hsa04928	Parathyroid hormone synthesis secretion and action	106	88	1.51609506144889e-05
path:hsa05225	Hepatocellular carcinoma	168	133	1.65998601798824e-05
path:hsa04510	Focal adhesion	199	155	1.84157966780901e-05
path:hsa04912	GnRH signaling pathway	93	78	2.20290947171448e-05
path:hsa04012	ErbB signaling pathway	85	72	2.26642433964752e-05
path:hsa04014	Ras signaling pathway	232	178	2.32776929291698e-05
path:hsa04929	GnRH secretion	64	56	2.57133204164098e-05
path:hsa04722	Neurotrophin signaling pathway	119	97	2.60527314492359e-05
path:hsa04933	AGE-RAGE signaling pathway in diabetic complications	100	83	2.69862565066527e-05
path:hsa04658	Th1 and Th2 cell differentiation	92	77	2.90266484818413e-05
path:hsa04915	Estrogen signaling pathway	138	110	5.15458106790556e-05
path:hsa05235	PD-L1 expression and PD-1 checkpoint pathway in cancer	89	74	6.56071568245901e-05
path:hsa04261	Adrenergic signaling in cardiomyocytes	149	117	0.000103157355692761
path:hsa05032	Morphine addiction	91	75	0.000105987112042285
path:hsa04923	Regulation of lipolysis in adipocytes	55	48	0.000115777130809877
path:hsa04961	Endocrine and other factor-regulated calcium reabsorption	50	44	0.000146301620231838
path:hsa04919	Thyroid hormone signaling pathway	119	95	0.000149352263364273
path:hsa04726	Serotonergic synapse	115	92	0.000164014217115987
path:hsa05414	Dilated cardiomyopathy (DCM)	96	78	0.000198167536307966
path:hsa05412	Arrhythmogenic right ventricular cardiomyopathy (ARVC)	77	64	0.000209531990504037
path:hsa01212	Fatty acid metabolism	57	49	0.000225545781014698
path:hsa04927	Cortisol synthesis and secretion	65	55	0.000228604864639672
path:hsa04540	Gap junction	88	72	0.000229132906472664
path:hsa04976	Bile secretion	72	60	0.000286492670597752
path:hsa05218	Melanoma	72	60	0.000286492670597752
path:hsa01522	Endocrine resistance	98	79	0.000296905409567537
path:hsa04911	Insulin secretion	86	70	0.000378721727798898
path:hsa04380	Osteoclast differentiation	128	100	0.000456318516495039
path:hsa04360	Axon guidance	181	137	0.000574932489733291
path:hsa04371	Apelin signaling pathway	137	106	0.000599113532176018
path:hsa04310	Wnt signaling pathway	160	122	0.000685817361461493
path:hsa04925	Aldosterone synthesis and secretion	98	78	0.000687875636253708
path:hsa02010	ABC transporters	45	39	0.000716091791465692
path:hsa05220	Chronic myeloid leukemia	76	62	0.000725568841939339
path:hsa04146	Peroxisome	83	67	0.00079018942273263
path:hsa04740	Olfactory transduction	448	319	0.00081566409118152
path:hsa04270	Vascular smooth muscle contraction	132	102	0.000820025874713226
path:hsa04664	Fc epsilon RI signaling pathway	68	56	0.000831989395779382
path:hsa04610	Complement and coagulation cascades	79	64	0.000859841510768974
path:hsa04713	Circadian entrainment	97	77	0.000862353580210122
path:hsa05215	Prostate cancer	97	77	0.000862353580210122
path:hsa04730	Long-term depression	60	50	0.000926266325194215
path:hsa05135	Yersinia infection	121	94	0.000947009993975167
path:hsa04611	Platelet activation	124	96	0.00103324184002404
path:hsa04390	Hippo signaling pathway	154	117	0.00111453142767877
path:hsa05145	Toxoplasmosis	113	88	0.00118832748904453
path:hsa04370	VEGF signaling pathway	59	49	0.001215011860291
path:hsa04917	Prolactin signaling pathway	70	57	0.00129356240754576
path:hsa04066	HIF-1 signaling pathway	109	85	0.00133032728627988
path:hsa04340	Hedgehog signaling pathway	47	40	0.00133332057285416
path:hsa04921	Oxytocin signaling pathway	153	116	0.00133482840311323
path:hsa05146	Amoebiasis	102	80	0.00134651473025217
path:hsa05142	Chagas disease (American trypanosomiasis)	102	80	0.00134651473025217
path:hsa00630	Glyoxylate and dicarboxylate metabolism	30	27	0.00144987779471543
path:hsa05231	Choline metabolism in cancer	98	77	0.00150210604138362
path:hsa04924	Renin secretion	69	56	0.00165944571194752
path:hsa03320	PPAR signaling pathway	76	61	0.00177129969815286
path:hsa05321	Inflammatory bowel disease (IBD)	65	53	0.00179754546260897
path:hsa05410	Hypertrophic cardiomyopathy (HCM)	90	71	0.00186423338582573
path:hsa00533	Glycosaminoglycan biosynthesis - keratan sulfate	14	14	0.00203509672951885
path:hsa00240	Pyrimidine metabolism	57	47	0.00207140281655518
path:hsa04971	Gastric acid secretion	75	60	0.00224115393045626
path:hsa04550	Signaling pathways regulating pluripotency of stem cells	140	106	0.00229498787547003
path:hsa00230	Purine metabolism	130	99	0.00229533691583313
path:hsa04913	Ovarian steroidogenesis	49	41	0.00230471118929705
path:hsa00534	Glycosaminoglycan biosynthesis - heparan sulfate / heparin	24	22	0.00242450980946018
path:hsa00562	Inositol phosphate metabolism	74	59	0.00282733694314868
path:hsa04918	Thyroid hormone synthesis	74	59	0.00282733694314868
path:hsa04668	TNF signaling pathway	112	86	0.0028704172562904
path:hsa00650	Butanoate metabolism	28	25	0.00288515611893988
path:hsa00590	Arachidonic acid metabolism	63	51	0.00295900416500554
path:hsa00280	Valine leucine and isoleucine degradation	48	40	0.0030382776859804
path:hsa05120	Epithelial cell signaling in Helicobacter pylori infection	70	56	0.0031229789295546
path:hsa04728	Dopaminergic synapse	131	99	0.00349822508935609
path:hsa05211	Renal cell carcinoma	69	55	0.00394172856565107
path:hsa01200	Carbon metabolism	117	89	0.00397071479783916
path:hsa05213	Endometrial cancer	58	47	0.00413288168694778
path:hsa01523	Antifolate resistance	31	27	0.00433207113431262
path:hsa05210	Colorectal cancer	86	67	0.00439084400443638
path:hsa04727	GABAergic synapse	89	69	0.00480164066247469
path:hsa05110	Vibrio cholerae infection	50	41	0.00486691710670725
path:hsa05212	Pancreatic cancer	75	59	0.00498888680245203
path:hsa04071	Sphingolipid signaling pathway	119	90	0.00505135784268292
path:hsa00120	Primary bile acid biosynthesis	17	16	0.00564416719173613
path:hsa04022	cGMP-PKG signaling pathway	167	123	0.00578076914933156
path:hsa04512	ECM-receptor interaction	88	68	0.00587890131937747
path:hsa05167	Kaposi sarcoma-associated herpesvirus infection	186	136	0.00591569121831566
path:hsa04931	Insulin resistance	108	82	0.00609496551174818
path:hsa04068	FoxO signaling pathway	131	98	0.00617539426749055
path:hsa04720	Long-term potentiation	67	53	0.0062189879716586
path:hsa04810	Regulation of actin cytoskeleton	213	154	0.00720386660102787
path:hsa05219	Bladder cancer	41	34	0.00729432920658159
path:hsa05221	Acute myeloid leukemia	66	52	0.00777244168878419
path:hsa05223	Non-small cell lung cancer	66	52	0.00777244168878419
path:hsa05323	Rheumatoid arthritis	93	71	0.00827972611825348
path:hsa05160	Hepatitis C	155	114	0.00830478909650624
path:hsa05140	Leishmaniasis	76	59	0.00841012154072423
path:hsa04920	Adipocytokine signaling pathway	69	54	0.00862234255375506
path:hsa00071	Fatty acid degradation	44	36	0.00884225023180492
path:hsa04723	Retrograde endocannabinoid signaling	148	109	0.0090901873630131
path:hsa04062	Chemokine signaling pathway	189	137	0.00944105794977305
path:hsa00532	Glycosaminoglycan biosynthesis - chondroitin sulfate / dermatan sulfate	20	18	0.0101529605999632
path:hsa04977	Vitamin digestion and absorption	24	21	0.0109239539360363
path:hsa04721	Synaptic vesicle cycle	78	60	0.0111665204982571
path:hsa05161	Hepatitis B	162	118	0.0120640423593871
path:hsa00604	Glycosphingolipid biosynthesis - ganglio series	15	14	0.0122353923260633
path:hsa04625	C-type lectin receptor signaling pathway	104	78	0.012419232883623
path:hsa04152	AMPK signaling pathway	120	89	0.0129608606968943
path:hsa04930	Type II diabetes mellitus	46	37	0.0133313834120744
path:hsa05020	Prion diseases	35	29	0.013438684144946
path:hsa00770	Pantothenate and CoA biosynthesis	19	17	0.0143793045370009
path:hsa01040	Biosynthesis of unsaturated fatty acids	27	23	0.0149249457893957
path:hsa04672	Intestinal immune network for IgA production	49	39	0.0152232271634712
path:hsa04070	Phosphatidylinositol signaling system	99	74	0.0167150930557568
path:hsa04211	Longevity regulating pathway	89	67	0.0172608947999673
path:hsa05230	Central carbon metabolism in cancer	69	53	0.0174530822819093
path:hsa04120	Ubiquitin mediated proteolysis	137	100	0.0181324866604398
path:hsa04630	JAK-STAT signaling pathway	162	117	0.0186477743847375
path:hsa00520	Amino sugar and nucleotide sugar metabolism	48	38	0.0191892693890879
path:hsa05214	Glioma	75	57	0.0199324086001251
path:hsa00790	Folate biosynthesis	26	22	0.0200925207320964
path:hsa05216	Thyroid cancer	37	30	0.020878210353026
path:hsa04962	Vasopressin-regulated water reabsorption	44	35	0.0215109205879519
path:hsa00250	Alanine aspartate and glutamate metabolism	36	29	0.026832842987647
path:hsa00350	Tyrosine metabolism	36	29	0.026832842987647
path:hsa05030	Cocaine addiction	49	38	0.0328901425321273
path:hsa05418	Fluid shear stress and atherosclerosis	139	100	0.0329157575989197
path:hsa04662	B cell receptor signaling pathway	82	61	0.0329712419340344
path:hsa00380	Tryptophan metabolism	42	33	0.0340624340747552
path:hsa00670	One carbon pool by folate	20	17	0.0383285868468809
path:hsa00512	Mucin type O-glycan biosynthesis	31	25	0.0384212098976706
path:hsa04150	mTOR signaling pathway	153	109	0.0398496146061637
path:hsa04330	Notch signaling pathway	48	37	0.0405356218218041
path:hsa04910	Insulin signaling pathway	137	98	0.0427154865018324
path:hsa04966	Collecting duct acid secretion	27	22	0.0428298504799795
path:hsa00062	Fatty acid elongation	27	22	0.0428298504799795
path:hsa04670	Leukocyte transendothelial migration	112	81	0.0432765779296715
path:hsa00640	Propanoate metabolism	34	27	0.0436141747606421
path:hsa05222	Small cell lung cancer	93	68	0.0439443102182643
path:hsa04972	Pancreatic secretion	102	74	0.0470585117130198
path:hsa05143	African trypanosomiasis	37	29	0.048418386288149
path:hsa04960	Aldosterone-regulated sodium reabsorption	37	29	0.048418386288149
path:hsa00020	Citrate cycle (TCA cycle)	30	24	0.0492645285355207
