# Supplementary material for: PGRMC1 effects on metabolism, genomic mutation and CpG methylation imply crucial roles in animal biology and disease
Source: BMC Mol Cell Biol. 2020 Apr 15;21:26. doi: 10.1186/s12860-020-00268-z (PMC7160964; doi:10.1186/s12860-020-00268-z)
Supplement: Supplementary file 11 — Additional file 11 File S1. A zip archive containing excel files with the most significant pathways enrichment results from methylomics analysis including those of Fig. S7B, Table S2 and Table S3. The archive unpacks as five separate folders, each containing the following pathways analysis results. A) All GO enrichments for each cell comparison significant below the adjP =0.001 level. B) All GO enrichments that were uique to a particular cell comparison. C) KEGG enriched pathways for each cell comparison, with analyses performed separately on hypermethyalted (files labelled up) and hyperemethylated (files labelled down) probes. These correspond to the pathways of of Fig. S7B. D) All KEGG enriched pathways from C which were unique to a particular cell comparison. E) All All Reactome enriched pathways for each cell comparison significant below the adjP =0.05 level. [file 12860_2020_268_MOESM11_ESM.zip › File S1/KEGG_up_TM180.vs.DM57.csv]

PathwayID	Pathway	N	DE	P.DE
path:hsa05200	Pathways in cancer	529	444	2.50261996680794e-13
path:hsa01100	Metabolic pathways	1444	1109	7.34820916418457e-09
path:hsa05224	Breast cancer	147	130	2.11372626355372e-07
path:hsa04024	cAMP signaling pathway	214	183	2.30009313544468e-07
path:hsa04151	PI3K-Akt signaling pathway	354	291	2.7928395254398e-07
path:hsa05226	Gastric cancer	149	131	4.21064248127026e-07
path:hsa04015	Rap1 signaling pathway	210	179	5.07237907664351e-07
path:hsa05205	Proteoglycans in cancer	204	174	6.67648577424592e-07
path:hsa04725	Cholinergic synapse	112	100	1.94979664839876e-06
path:hsa04610	Complement and coagulation cascades	79	73	2.08363266516028e-06
path:hsa04934	Cushing syndrome	155	134	2.72607756850413e-06
path:hsa04071	Sphingolipid signaling pathway	119	105	4.13131473678183e-06
path:hsa04510	Focal adhesion	199	168	4.16454801360562e-06
path:hsa05225	Hepatocellular carcinoma	168	143	8.54483589705368e-06
path:hsa04080	Neuroactive ligand-receptor interaction	338	273	1.15509572682705e-05
path:hsa04919	Thyroid hormone signaling pathway	119	104	1.25568664225994e-05
path:hsa04724	Glutamatergic synapse	114	100	1.28249413566048e-05
path:hsa04010	MAPK signaling pathway	295	240	1.45790417153775e-05
path:hsa04916	Melanogenesis	101	89	2.577011778232e-05
path:hsa04929	GnRH secretion	64	59	2.57844599580366e-05
path:hsa04020	Calcium signaling pathway	193	161	2.75023600902526e-05
path:hsa04072	Phospholipase D signaling pathway	148	126	2.88772086140947e-05
path:hsa04933	AGE-RAGE signaling pathway in diabetic complications	100	88	3.23558172161806e-05
path:hsa04750	Inflammatory mediator regulation of TRP channels	100	88	3.23558172161806e-05
path:hsa01521	EGFR tyrosine kinase inhibitor resistance	79	71	3.72492723609123e-05
path:hsa04961	Endocrine and other factor-regulated calcium reabsorption	50	47	4.72642068826319e-05
path:hsa04721	Synaptic vesicle cycle	78	70	4.76697010432203e-05
path:hsa04014	Ras signaling pathway	232	190	5.33045552788851e-05
path:hsa05218	Melanoma	72	65	5.69678171390117e-05
path:hsa05165	Human papillomavirus infection	330	264	6.19076748543565e-05
path:hsa04915	Estrogen signaling pathway	138	117	8.2471531149403e-05
path:hsa04110	Cell cycle	124	106	8.69738267663794e-05
path:hsa04971	Gastric acid secretion	75	67	9.90889192633712e-05
path:hsa05212	Pancreatic cancer	75	67	9.90889192633712e-05
path:hsa04261	Adrenergic signaling in cardiomyocytes	149	125	0.000129933967019498
path:hsa04068	FoxO signaling pathway	131	111	0.000132033753285877
path:hsa05217	Basal cell carcinoma	63	57	0.000143752677436122
path:hsa04670	Leukocyte transendothelial migration	112	96	0.000150490407697594
path:hsa05135	Yersinia infection	121	103	0.000157050409206755
path:hsa04540	Gap junction	88	77	0.000158470898958682
path:hsa04145	Phagosome	152	127	0.000167287394393771
path:hsa04928	Parathyroid hormone synthesis secretion and action	106	91	0.000197753352607136
path:hsa04976	Bile secretion	72	64	0.000203283758792464
path:hsa04360	Axon guidance	181	149	0.000208192203260136
path:hsa04371	Apelin signaling pathway	137	115	0.000229004746912669
path:hsa04070	Phosphatidylinositol signaling system	99	85	0.000318543875597334
path:hsa05143	African trypanosomiasis	37	35	0.000348531016316606
path:hsa05166	Human T-cell leukemia virus 1 infection	219	177	0.00037820871507631
path:hsa05231	Choline metabolism in cancer	98	84	0.000390221846125223
path:hsa00562	Inositol phosphate metabolism	74	65	0.000406724021586368
path:hsa04920	Adipocytokine signaling pathway	69	61	0.00041117366429319
path:hsa05146	Amoebiasis	102	87	0.000440900717101399
path:hsa05142	Chagas disease (American trypanosomiasis)	102	87	0.000440900717101399
path:hsa00250	Alanine aspartate and glutamate metabolism	36	34	0.000468548668029303
path:hsa04722	Neurotrophin signaling pathway	119	100	0.000537265883117922
path:hsa04921	Oxytocin signaling pathway	153	126	0.000614954943648924
path:hsa04930	Type II diabetes mellitus	46	42	0.000715124868717689
path:hsa05418	Fluid shear stress and atherosclerosis	139	115	0.000742728239958443
path:hsa05220	Chronic myeloid leukemia	76	66	0.000761261958415301
path:hsa00650	Butanoate metabolism	28	27	0.000765101493369628
path:hsa04218	Cellular senescence	160	131	0.000780493680421687
path:hsa05169	Epstein-Barr virus infection	201	162	0.00085013491033582
path:hsa04660	T cell receptor signaling pathway	103	87	0.000871951791243961
path:hsa04810	Regulation of actin cytoskeleton	213	171	0.000882037310670452
path:hsa02010	ABC transporters	45	41	0.00092996280154852
path:hsa03050	Proteasome	45	41	0.00092996280154852
path:hsa04659	Th17 cell differentiation	107	90	0.000951033587756023
path:hsa04152	AMPK signaling pathway	120	100	0.000987956725696977
path:hsa04917	Prolactin signaling pathway	70	61	0.000990763605814677
path:hsa04390	Hippo signaling pathway	154	126	0.00103279001852505
path:hsa04923	Regulation of lipolysis in adipocytes	55	49	0.00104165948868124
path:hsa04726	Serotonergic synapse	115	96	0.00110348982913023
path:hsa04380	Osteoclast differentiation	128	106	0.00110942879672411
path:hsa04713	Circadian entrainment	97	82	0.00115998201528345
path:hsa04270	Vascular smooth muscle contraction	132	109	0.0011664224346019
path:hsa04924	Renin secretion	69	60	0.00123215441660415
path:hsa04550	Signaling pathways regulating pluripotency of stem cells	140	115	0.00127226517084657
path:hsa04370	VEGF signaling pathway	59	52	0.00131803131634955
path:hsa05414	Dilated cardiomyopathy (DCM)	96	81	0.00140063341205779
path:hsa05150	Staphylococcus aureus infection	96	81	0.00140063341205779
path:hsa01524	Platinum drug resistance	73	63	0.00144084994025655
path:hsa05032	Morphine addiction	91	77	0.00154422308597473
path:hsa05210	Colorectal cancer	86	73	0.00169649850348067
path:hsa05410	Hypertrophic cardiomyopathy (HCM)	90	76	0.00186674171361388
path:hsa01523	Antifolate resistance	31	29	0.00201084971886028
path:hsa05133	Pertussis	76	65	0.00201963340666815
path:hsa03320	PPAR signaling pathway	76	65	0.00201963340666815
path:hsa04910	Insulin signaling pathway	137	112	0.00204894364189374
path:hsa04012	ErbB signaling pathway	85	72	0.0020573731803511
path:hsa04611	Platelet activation	124	102	0.00215465071394824
path:hsa01522	Endocrine resistance	98	82	0.00218972929574831
path:hsa00350	Tyrosine metabolism	36	33	0.00239396615750918
path:hsa04728	Dopaminergic synapse	131	107	0.00271449622892519
path:hsa05145	Toxoplasmosis	113	93	0.00323801838507255
path:hsa05230	Central carbon metabolism in cancer	69	59	0.00328334233498442
path:hsa04931	Insulin resistance	108	89	0.00365851434853723
path:hsa04911	Insulin secretion	86	72	0.00391330008997047
path:hsa05412	Arrhythmogenic right ventricular cardiomyopathy (ARVC)	77	65	0.0040238272652766
path:hsa05222	Small cell lung cancer	93	77	0.00526132959860328
path:hsa00240	Pyrimidine metabolism	57	49	0.00582127031994938
path:hsa04512	ECM-receptor interaction	88	73	0.00593072982540709
path:hsa05221	Acute myeloid leukemia	66	56	0.00595646868354748
path:hsa04066	HIF-1 signaling pathway	109	89	0.00615162432732379
path:hsa04658	Th1 and Th2 cell differentiation	92	76	0.00623405909305865
path:hsa04966	Collecting duct acid secretion	27	25	0.00623892377556201
path:hsa00983	Drug metabolism - other enzymes	79	66	0.00628278641412712
path:hsa04062	Chemokine signaling pathway	189	149	0.00703265674930275
path:hsa00533	Glycosaminoglycan biosynthesis - keratan sulfate	14	14	0.00782108422815768
path:hsa04310	Wnt signaling pathway	160	127	0.00818430812346944
path:hsa04925	Aldosterone synthesis and secretion	98	80	0.00930176858270945
path:hsa05160	Hepatitis C	155	123	0.00931944901249766
path:hsa04664	Fc epsilon RI signaling pathway	68	57	0.00946239314306809
path:hsa05110	Vibrio cholerae infection	50	43	0.00957552634906235
path:hsa04727	GABAergic synapse	89	73	0.0102464977201512
path:hsa04211	Longevity regulating pathway	89	73	0.0102464977201512
path:hsa05235	PD-L1 expression and PD-1 checkpoint pathway in cancer	89	73	0.0102464977201512
path:hsa04912	GnRH signaling pathway	93	76	0.0105827321270945
path:hsa05130	Pathogenic Escherichia coli infection	54	46	0.0107427146693601
path:hsa00563	Glycosylphosphatidylinositol (GPI)-anchor biosynthesis	25	23	0.010839667883273
path:hsa05215	Prostate cancer	97	79	0.0108778235633031
path:hsa04720	Long-term potentiation	67	56	0.0113617312394144
path:hsa00270	Cysteine and methionine metabolism	49	42	0.0117901891396151
path:hsa04210	Apoptosis	136	108	0.0138092720213722
path:hsa04022	cGMP-PKG signaling pathway	167	131	0.0148893747145443
path:hsa05163	Human cytomegalovirus infection	225	174	0.0149739457702508
path:hsa05167	Kaposi sarcoma-associated herpesvirus infection	186	145	0.0157322984443765
path:hsa04662	B cell receptor signaling pathway	82	67	0.0161003464725018
path:hsa05211	Renal cell carcinoma	69	57	0.0170652508562687
path:hsa03410	Base excision repair	33	29	0.0182926860148009
path:hsa04730	Long-term depression	60	50	0.0183899250416709
path:hsa03430	Mismatch repair	23	21	0.0186286174757941
path:hsa04964	Proximal tubule bicarbonate reclamation	23	21	0.0186286174757941
path:hsa05014	Amyotrophic lateral sclerosis (ALS)	51	43	0.0193554467162489
path:hsa04666	Fc gamma R-mediated phagocytosis	93	75	0.0199332349291004
path:hsa04120	Ubiquitin mediated proteolysis	137	108	0.0201273854351985
path:hsa04926	Relaxin signaling pathway	129	102	0.0203710330206015
path:hsa04960	Aldosterone-regulated sodium reabsorption	37	32	0.0213870447036847
path:hsa00120	Primary bile acid biosynthesis	17	16	0.0222398882319243
path:hsa04979	Cholesterol metabolism	50	42	0.0234171687900173
path:hsa04668	TNF signaling pathway	112	89	0.0234913126196228
path:hsa05131	Shigellosis	67	55	0.0239087071381377
path:hsa05219	Bladder cancer	41	35	0.0240543634106202
path:hsa04520	Adherens junction	71	58	0.0246430141714152
path:hsa05214	Glioma	75	61	0.025248406793091
path:hsa05213	Endometrial cancer	58	48	0.026222033362488
path:hsa04213	Longevity regulating pathway - multiple species	62	51	0.0272977519076619
path:hsa05223	Non-small cell lung cancer	66	54	0.028188157110023
path:hsa05144	Malaria	49	41	0.0282451256768065
path:hsa04913	Ovarian steroidogenesis	49	41	0.0282451256768065
path:hsa05120	Epithelial cell signaling in Helicobacter pylori infection	70	57	0.0289148394359228
path:hsa04216	Ferroptosis	40	34	0.0294773339795114
path:hsa05132	Salmonella infection	82	66	0.0302948943062212
path:hsa04350	TGF-beta signaling pathway	94	75	0.0307765478236315
path:hsa05020	Prion diseases	35	30	0.0327971784672065
path:hsa04927	Cortisol synthesis and secretion	65	53	0.0331434134404471
path:hsa05321	Inflammatory bowel disease (IBD)	65	53	0.0331434134404471
path:hsa00520	Amino sugar and nucleotide sugar metabolism	48	40	0.0339612551819164
path:hsa04330	Notch signaling pathway	48	40	0.0339612551819164
path:hsa00280	Valine leucine and isoleucine degradation	48	40	0.0339612551819164
path:hsa00020	Citrate cycle (TCA cycle)	30	26	0.036122853019811
path:hsa00630	Glyoxylate and dicarboxylate metabolism	30	26	0.036122853019811
path:hsa00604	Glycosphingolipid biosynthesis - ganglio series	15	14	0.0399159373625532
path:hsa04340	Hedgehog signaling pathway	47	39	0.0407010818257325
path:hsa03420	Nucleotide excision repair	47	39	0.0407010818257325
path:hsa00532	Glycosaminoglycan biosynthesis - chondroitin sulfate / dermatan sulfate	20	18	0.0409589358347042
path:hsa00670	One carbon pool by folate	20	18	0.0409589358347042
path:hsa00590	Arachidonic acid metabolism	63	51	0.0454354281088464
path:hsa00230	Purine metabolism	130	101	0.0458688065152226
path:hsa00534	Glycosaminoglycan biosynthesis - heparan sulfate / heparin	24	21	0.0494122836955423
path:hsa00051	Fructose and mannose metabolism	33	28	0.049564391144432
