# Supplementary material for: PGRMC1 effects on metabolism, genomic mutation and CpG methylation imply crucial roles in animal biology and disease
Source: BMC Mol Cell Biol. 2020 Apr 15;21:26. doi: 10.1186/s12860-020-00268-z (PMC7160964; doi:10.1186/s12860-020-00268-z)
Supplement: Supplementary file 11 — Additional file 11 File S1. A zip archive containing excel files with the most significant pathways enrichment results from methylomics analysis including those of Fig. S7B, Table S2 and Table S3. The archive unpacks as five separate folders, each containing the following pathways analysis results. A) All GO enrichments for each cell comparison significant below the adjP =0.001 level. B) All GO enrichments that were uique to a particular cell comparison. C) KEGG enriched pathways for each cell comparison, with analyses performed separately on hypermethyalted (files labelled up) and hyperemethylated (files labelled down) probes. These correspond to the pathways of of Fig. S7B. D) All KEGG enriched pathways from C which were unique to a particular cell comparison. E) All All Reactome enriched pathways for each cell comparison significant below the adjP =0.05 level. [file 12860_2020_268_MOESM11_ESM.zip › File S1/KEGG_up_WT.vs.MP.csv]

PathwayID	Pathway	N	DE	P.DE
path:hsa05200	Pathways in cancer	529	380	6.73812472317119e-21
path:hsa04510	Focal adhesion	199	157	6.07402935096038e-15
path:hsa05205	Proteoglycans in cancer	204	157	2.99298871381036e-13
path:hsa04015	Rap1 signaling pathway	210	159	2.36043415860547e-12
path:hsa04151	PI3K-Akt signaling pathway	354	245	5.71032306481111e-11
path:hsa05224	Breast cancer	147	114	2.44971307614753e-10
path:hsa05226	Gastric cancer	149	115	3.48122709504385e-10
path:hsa04010	MAPK signaling pathway	295	206	6.04182764151229e-10
path:hsa04810	Regulation of actin cytoskeleton	213	153	4.75763293981952e-09
path:hsa04934	Cushing syndrome	155	116	7.63911645378347e-09
path:hsa04725	Cholinergic synapse	112	88	8.88782186113553e-09
path:hsa04360	Axon guidance	181	132	1.17873844663093e-08
path:hsa04072	Phospholipase D signaling pathway	148	111	1.31001243157617e-08
path:hsa04014	Ras signaling pathway	232	162	4.3241021363991e-08
path:hsa04020	Calcium signaling pathway	193	138	4.36683565838447e-08
path:hsa04071	Sphingolipid signaling pathway	119	91	5.48665201960211e-08
path:hsa05225	Hepatocellular carcinoma	168	122	6.36292276247222e-08
path:hsa05165	Human papillomavirus infection	330	220	8.33833148461277e-08
path:hsa04933	AGE-RAGE signaling pathway in diabetic complications	100	78	1.11421545521186e-07
path:hsa04916	Melanogenesis	101	78	2.38130373544564e-07
path:hsa04750	Inflammatory mediator regulation of TRP channels	100	77	3.53821042609386e-07
path:hsa04724	Glutamatergic synapse	114	86	3.69197914743205e-07
path:hsa01521	EGFR tyrosine kinase inhibitor resistance	79	63	4.4532615311228e-07
path:hsa04919	Thyroid hormone signaling pathway	119	88	1.21703383016008e-06
path:hsa04931	Insulin resistance	108	81	1.2225488543294e-06
path:hsa04080	Neuroactive ligand-receptor interaction	338	220	1.3619284659442e-06
path:hsa05163	Human cytomegalovirus infection	225	153	1.37696633776902e-06
path:hsa05135	Yersinia infection	121	89	1.5674059579088e-06
path:hsa04929	GnRH secretion	64	52	1.57274561080223e-06
path:hsa05217	Basal cell carcinoma	63	51	2.4551558871854e-06
path:hsa04660	T cell receptor signaling pathway	103	77	2.78006515164114e-06
path:hsa04921	Oxytocin signaling pathway	153	108	3.49427378833201e-06
path:hsa05412	Arrhythmogenic right ventricular cardiomyopathy (ARVC)	77	60	3.51461634832106e-06
path:hsa04024	cAMP signaling pathway	214	145	3.54754242721076e-06
path:hsa04512	ECM-receptor interaction	88	67	4.15049535666658e-06
path:hsa01100	Metabolic pathways	1444	836	4.29754906887165e-06
path:hsa04261	Adrenergic signaling in cardiomyocytes	149	105	5.39176079508498e-06
path:hsa04670	Leukocyte transendothelial migration	112	82	5.4700682681346e-06
path:hsa04722	Neurotrophin signaling pathway	119	86	7.75829432859921e-06
path:hsa05218	Melanoma	72	56	8.26106811163469e-06
path:hsa04611	Platelet activation	124	89	8.56181652964643e-06
path:hsa05414	Dilated cardiomyopathy (DCM)	96	71	1.2927069562338e-05
path:hsa04370	VEGF signaling pathway	59	47	1.40577872775399e-05
path:hsa01522	Endocrine resistance	98	72	1.66267677134458e-05
path:hsa04928	Parathyroid hormone synthesis secretion and action	106	77	1.69952470629434e-05
path:hsa05418	Fluid shear stress and atherosclerosis	139	97	2.33983016534231e-05
path:hsa05215	Prostate cancer	97	71	2.35361773987367e-05
path:hsa05166	Human T-cell leukemia virus 1 infection	219	145	2.38263644814853e-05
path:hsa04911	Insulin secretion	86	64	2.46854877100199e-05
path:hsa05142	Chagas disease (American trypanosomiasis)	102	74	2.66238593340461e-05
path:hsa02010	ABC transporters	45	37	3.19025130135626e-05
path:hsa04668	TNF signaling pathway	112	80	3.23057530856414e-05
path:hsa04150	mTOR signaling pathway	153	105	3.4032595926828e-05
path:hsa04550	Signaling pathways regulating pluripotency of stem cells	140	97	3.70840523029538e-05
path:hsa04310	Wnt signaling pathway	160	109	3.9811112057809e-05
path:hsa04664	Fc epsilon RI signaling pathway	68	52	4.04589312305759e-05
path:hsa05410	Hypertrophic cardiomyopathy (HCM)	90	66	4.11259732788126e-05
path:hsa04961	Endocrine and other factor-regulated calcium reabsorption	50	40	5.19445560856659e-05
path:hsa05212	Pancreatic cancer	75	56	6.75273505189197e-05
path:hsa04960	Aldosterone-regulated sodium reabsorption	37	31	7.08869131948032e-05
path:hsa04270	Vascular smooth muscle contraction	132	91	8.60786758427226e-05
path:hsa05222	Small cell lung cancer	93	67	9.11229955073726e-05
path:hsa04012	ErbB signaling pathway	85	62	9.13814577739223e-05
path:hsa05231	Choline metabolism in cancer	98	70	9.96057307799258e-05
path:hsa04520	Adherens junction	71	53	0.000106787315905713
path:hsa05220	Chronic myeloid leukemia	76	56	0.000125748118954295
path:hsa04070	Phosphatidylinositol signaling system	99	70	0.000166202299450974
path:hsa04540	Gap junction	88	63	0.000197736764067576
path:hsa04728	Dopaminergic synapse	131	89	0.000231019495110409
path:hsa04068	FoxO signaling pathway	131	89	0.000231019495110409
path:hsa04923	Regulation of lipolysis in adipocytes	55	42	0.000236719157390397
path:hsa05221	Acute myeloid leukemia	66	49	0.000243236108458863
path:hsa05223	Non-small cell lung cancer	66	49	0.000243236108458863
path:hsa00562	Inositol phosphate metabolism	74	54	0.000252717503159889
path:hsa04380	Osteoclast differentiation	128	87	0.000264416661129922
path:hsa04930	Type II diabetes mellitus	46	36	0.000282916598659283
path:hsa05143	African trypanosomiasis	37	30	0.000299324149361064
path:hsa04659	Th17 cell differentiation	107	74	0.000331355276532055
path:hsa05235	PD-L1 expression and PD-1 checkpoint pathway in cancer	89	63	0.000331492971799749
path:hsa04066	HIF-1 signaling pathway	109	75	0.000387231040296235
path:hsa04721	Synaptic vesicle cycle	78	56	0.000393284865488776
path:hsa05032	Morphine addiction	91	64	0.000398636882273647
path:hsa05214	Glioma	75	54	0.000443142959776764
path:hsa04915	Estrogen signaling pathway	138	92	0.000502338752361864
path:hsa05169	Epstein-Barr virus infection	201	129	0.000506050914588298
path:hsa04022	cGMP-PKG signaling pathway	167	109	0.000542794044557921
path:hsa05230	Central carbon metabolism in cancer	69	50	0.000560341859078613
path:hsa04152	AMPK signaling pathway	120	81	0.000596164360669768
path:hsa04340	Hedgehog signaling pathway	47	36	0.000598135012547186
path:hsa04390	Hippo signaling pathway	154	101	0.000665360334408545
path:hsa04926	Relaxin signaling pathway	129	86	0.0007566057054621
path:hsa05100	Bacterial invasion of epithelial cells	73	52	0.000852378878779979
path:hsa04213	Longevity regulating pathway - multiple species	62	45	0.000992479178671163
path:hsa05145	Toxoplasmosis	113	76	0.00102254133616077
path:hsa04925	Aldosterone synthesis and secretion	98	67	0.0010234370423524
path:hsa05211	Renal cell carcinoma	69	49	0.00133252715933069
path:hsa04924	Renin secretion	69	49	0.00133252715933069
path:hsa04658	Th1 and Th2 cell differentiation	92	63	0.00134285697728852
path:hsa04713	Circadian entrainment	97	66	0.00135303258243302
path:hsa04218	Cellular senescence	160	103	0.00154294427782523
path:hsa05213	Endometrial cancer	58	42	0.00156856480794529
path:hsa05210	Colorectal cancer	86	59	0.00176271109472573
path:hsa04927	Cortisol synthesis and secretion	65	46	0.00208280036435254
path:hsa04371	Apelin signaling pathway	137	89	0.00209686826228417
path:hsa04910	Insulin signaling pathway	137	89	0.00209686826228417
path:hsa05144	Malaria	49	36	0.00221616207998793
path:hsa04971	Gastric acid secretion	75	52	0.00226591309279944
path:hsa04514	Cell adhesion molecules (CAMs)	146	94	0.00241240964433319
path:hsa05146	Amoebiasis	102	68	0.00260657282332448
path:hsa04920	Adipocytokine signaling pathway	69	48	0.00296729994132775
path:hsa04918	Thyroid hormone synthesis	74	51	0.0030416277702982
path:hsa04350	TGF-beta signaling pathway	94	63	0.0030442265360582
path:hsa05170	Human immunodeficiency virus 1 infection	212	131	0.00385330475811013
path:hsa04726	Serotonergic synapse	115	75	0.00390960539897619
path:hsa01524	Platinum drug resistance	73	50	0.00406102140657674
path:hsa04723	Retrograde endocannabinoid signaling	148	94	0.0043824469716525
path:hsa04640	Hematopoietic cell lineage	97	64	0.00496993644379857
path:hsa04962	Vasopressin-regulated water reabsorption	44	32	0.00502349085395738
path:hsa00410	beta-Alanine metabolism	33	25	0.00539299543175462
path:hsa04727	GABAergic synapse	89	59	0.00587317796584586
path:hsa00020	Citrate cycle (TCA cycle)	30	23	0.00589075865467762
path:hsa01040	Biosynthesis of unsaturated fatty acids	27	21	0.00635776155417193
path:hsa03320	PPAR signaling pathway	76	51	0.00704203641615958
path:hsa04110	Cell cycle	124	79	0.00765558316422042
path:hsa05120	Epithelial cell signaling in Helicobacter pylori infection	70	47	0.00934481106728139
path:hsa04917	Prolactin signaling pathway	70	47	0.00934481106728139
path:hsa04730	Long-term depression	60	41	0.00945995069739731
path:hsa04662	B cell receptor signaling pathway	82	54	0.0100045992186325
path:hsa04974	Protein digestion and absorption	94	61	0.010260138803362
path:hsa04976	Bile secretion	72	48	0.0105733556016466
path:hsa04211	Longevity regulating pathway	89	58	0.0106983341201994
path:hsa00512	Mucin type O-glycan biosynthesis	31	23	0.0115207435874688
path:hsa04210	Apoptosis	136	85	0.011895847241218
path:hsa05030	Cocaine addiction	49	34	0.0123948689137955
path:hsa04062	Chemokine signaling pathway	189	115	0.0126452552035501
path:hsa04912	GnRH signaling pathway	93	60	0.0129363525565392
path:hsa05167	Kaposi sarcoma-associated herpesvirus infection	186	113	0.0142182479654732
path:hsa05020	Prion diseases	35	25	0.0180966284838078
path:hsa05416	Viral myocarditis	60	40	0.0187719546446833
path:hsa05033	Nicotine addiction	40	28	0.0189484789766297
path:hsa04720	Long-term potentiation	67	44	0.0203734805225983
path:hsa05131	Shigellosis	67	44	0.0203734805225983
path:hsa00534	Glycosaminoglycan biosynthesis - heparan sulfate / heparin	24	18	0.0211202569535743
path:hsa01212	Fatty acid metabolism	57	38	0.0217099159099303
path:hsa04666	Fc gamma R-mediated phagocytosis	93	59	0.0219394539358562
path:hsa00380	Tryptophan metabolism	42	29	0.0223499790019944
path:hsa05161	Hepatitis B	162	98	0.0247807380225474
path:hsa00640	Propanoate metabolism	34	24	0.0251929703434185
path:hsa04973	Carbohydrate digestion and absorption	44	30	0.0259694039510135
path:hsa05031	Amphetamine addiction	68	44	0.0287379872958365
path:hsa04710	Circadian rhythm	31	22	0.0290611167453425
path:hsa03020	RNA polymerase	31	22	0.0290611167453425
path:hsa05219	Bladder cancer	41	28	0.0301183362390762
path:hsa05132	Salmonella infection	82	52	0.0305828254753805
path:hsa05321	Inflammatory bowel disease (IBD)	65	42	0.0331671856070614
path:hsa00650	Butanoate metabolism	28	20	0.0335263260586107
path:hsa04330	Notch signaling pathway	48	32	0.0337839069403576
path:hsa04940	Type I diabetes mellitus	43	29	0.0345876664160055
path:hsa04140	Autophagy - animal	137	83	0.0350980808415814
path:hsa05323	Rheumatoid arthritis	93	58	0.0356912117353201
path:hsa04064	NF-kappa B signaling pathway	102	63	0.0379112644128745
path:hsa00563	Glycosylphosphatidylinositol (GPI)-anchor biosynthesis	25	18	0.0386705978750147
path:hsa04922	Glucagon signaling pathway	106	65	0.0426162222276067
path:hsa03420	Nucleotide excision repair	47	31	0.0440650735620836
path:hsa00600	Sphingolipid metabolism	47	31	0.0440650735620836
path:hsa01200	Carbon metabolism	117	71	0.0465787689934614
path:hsa05216	Thyroid cancer	37	25	0.0468478824136628
path:hsa00062	Fatty acid elongation	27	19	0.0468553132367295
path:hsa00270	Cysteine and methionine metabolism	49	32	0.049027927221863
