# Supplementary material for: PGRMC1 effects on metabolism, genomic mutation and CpG methylation imply crucial roles in animal biology and disease
Source: BMC Mol Cell Biol. 2020 Apr 15;21:26. doi: 10.1186/s12860-020-00268-z (PMC7160964; doi:10.1186/s12860-020-00268-z)
Supplement: Supplementary file 11 — Additional file 11 File S1. A zip archive containing excel files with the most significant pathways enrichment results from methylomics analysis including those of Fig. S7B, Table S2 and Table S3. The archive unpacks as five separate folders, each containing the following pathways analysis results. A) All GO enrichments for each cell comparison significant below the adjP =0.001 level. B) All GO enrichments that were uique to a particular cell comparison. C) KEGG enriched pathways for each cell comparison, with analyses performed separately on hypermethyalted (files labelled up) and hyperemethylated (files labelled down) probes. These correspond to the pathways of of Fig. S7B. D) All KEGG enriched pathways from C which were unique to a particular cell comparison. E) All All Reactome enriched pathways for each cell comparison significant below the adjP =0.05 level. [file 12860_2020_268_MOESM11_ESM.zip › File S1/list_GO_DM.vs.WT_uniq.csv]

GO:0006024	glycosaminoglycan biosynthetic process
GO:0006023	aminoglycan biosynthetic process
GO:0035295	tube development
GO:0001501	skeletal system development
GO:0042060	wound healing
GO:0030168	platelet activation
GO:0030203	glycosaminoglycan metabolic process
GO:0022407	regulation of cell-cell adhesion
GO:0071310	cellular response to organic substance
GO:0070848	response to growth factor
GO:0003013	circulatory system process
GO:0006022	aminoglycan metabolic process
GO:1903522	regulation of blood circulation
GO:0071363	cellular response to growth factor stimulus
