# Supplementary material for: PGRMC1 effects on metabolism, genomic mutation and CpG methylation imply crucial roles in animal biology and disease
Source: BMC Mol Cell Biol. 2020 Apr 15;21:26. doi: 10.1186/s12860-020-00268-z (PMC7160964; doi:10.1186/s12860-020-00268-z)
Supplement: Supplementary file 11 — Additional file 11 File S1. A zip archive containing excel files with the most significant pathways enrichment results from methylomics analysis including those of Fig. S7B, Table S2 and Table S3. The archive unpacks as five separate folders, each containing the following pathways analysis results. A) All GO enrichments for each cell comparison significant below the adjP =0.001 level. B) All GO enrichments that were uique to a particular cell comparison. C) KEGG enriched pathways for each cell comparison, with analyses performed separately on hypermethyalted (files labelled up) and hyperemethylated (files labelled down) probes. These correspond to the pathways of of Fig. S7B. D) All KEGG enriched pathways from C which were unique to a particular cell comparison. E) All All Reactome enriched pathways for each cell comparison significant below the adjP =0.05 level. [file 12860_2020_268_MOESM11_ESM.zip › File S1/list_GO_TM.vs.DM_uniq.csv]

GO:0032989	cellular component morphogenesis
GO:0000904	cell morphogenesis involved in differentiation
GO:0042391	regulation of membrane potential
GO:0007009	plasma membrane organization
GO:0098655	cation transmembrane transport
GO:0048667	cell morphogenesis involved in neuron differentiation
GO:0098662	inorganic cation transmembrane transport
GO:2001257	regulation of cation channel activity
GO:0034139	regulation of toll-like receptor 3 signaling pathway
GO:0021840	directional guidance of interneurons involved in migration from the subpallium to the cortex
GO:0021842	chemorepulsion involved in interneuron migration from the subpallium to the cortex
