# Supplementary material for: PGRMC1 effects on metabolism, genomic mutation and CpG methylation imply crucial roles in animal biology and disease
Source: BMC Mol Cell Biol. 2020 Apr 15;21:26. doi: 10.1186/s12860-020-00268-z (PMC7160964; doi:10.1186/s12860-020-00268-z)
Supplement: Supplementary file 11 — Additional file 11 File S1. A zip archive containing excel files with the most significant pathways enrichment results from methylomics analysis including those of Fig. S7B, Table S2 and Table S3. The archive unpacks as five separate folders, each containing the following pathways analysis results. A) All GO enrichments for each cell comparison significant below the adjP =0.001 level. B) All GO enrichments that were uique to a particular cell comparison. C) KEGG enriched pathways for each cell comparison, with analyses performed separately on hypermethyalted (files labelled up) and hyperemethylated (files labelled down) probes. These correspond to the pathways of of Fig. S7B. D) All KEGG enriched pathways from C which were unique to a particular cell comparison. E) All All Reactome enriched pathways for each cell comparison significant below the adjP =0.05 level. [file 12860_2020_268_MOESM11_ESM.zip › File S1/list_GO_WT.vs.MP_uniq.csv]

GO:0045597	positive regulation of cell differentiation
GO:0010720	positive regulation of cell development
GO:0010976	positive regulation of neuron projection development
GO:0045666	positive regulation of neuron differentiation
GO:0001508	action potential
GO:0045664	regulation of neuron differentiation
GO:0050769	positive regulation of neurogenesis
GO:0006812	cation transport
GO:2000026	regulation of multicellular organismal development
GO:0051240	positive regulation of multicellular organismal process
GO:0051962	positive regulation of nervous system development
GO:0002526	acute inflammatory response
GO:0065009	regulation of molecular function
GO:0055080	cation homeostasis
GO:0060284	regulation of cell development
GO:0031346	positive regulation of cell projection organization
GO:0001775	cell activation
GO:1901700	response to oxygen-containing compound
GO:0065008	regulation of biological quality
GO:0098771	inorganic ion homeostasis
GO:0050801	ion homeostasis
GO:0010975	regulation of neuron projection development
GO:0010033	response to organic substance
GO:0030900	forebrain development
GO:0061337	cardiac conduction
GO:0009719	response to endogenous stimulus
GO:0060560	developmental growth involved in morphogenesis
GO:0044093	positive regulation of molecular function
GO:0042493	response to drug
GO:0086012	membrane depolarization during cardiac muscle cell action potential
