# Supplementary material for: PGRMC1 effects on metabolism, genomic mutation and CpG methylation imply crucial roles in animal biology and disease
Source: BMC Mol Cell Biol. 2020 Apr 15;21:26. doi: 10.1186/s12860-020-00268-z (PMC7160964; doi:10.1186/s12860-020-00268-z)
Supplement: Supplementary file 11 — Additional file 11 File S1. A zip archive containing excel files with the most significant pathways enrichment results from methylomics analysis including those of Fig. S7B, Table S2 and Table S3. The archive unpacks as five separate folders, each containing the following pathways analysis results. A) All GO enrichments for each cell comparison significant below the adjP =0.001 level. B) All GO enrichments that were uique to a particular cell comparison. C) KEGG enriched pathways for each cell comparison, with analyses performed separately on hypermethyalted (files labelled up) and hyperemethylated (files labelled down) probes. These correspond to the pathways of of Fig. S7B. D) All KEGG enriched pathways from C which were unique to a particular cell comparison. E) All All Reactome enriched pathways for each cell comparison significant below the adjP =0.05 level. [file 12860_2020_268_MOESM11_ESM.zip › File S1/list_KEGG_DM.vs.WT_uniq_down.csv]

path:hsa04144	Endocytosis
path:hsa04979	Cholesterol metabolism
path:hsa00983	Drug metabolism - other enzymes
path:hsa00410	beta-Alanine metabolism
path:hsa00430	Taurine and hypotaurine metabolism
path:hsa00860	Porphyrin and chlorophyll metabolism
path:hsa03050	Proteasome
path:hsa00053	Ascorbate and aldarate metabolism
path:hsa00020	Citrate cycle (TCA cycle)
path:hsa00510	N-Glycan biosynthesis
path:hsa00480	Glutathione metabolism
path:hsa00350	Tyrosine metabolism
path:hsa00010	Glycolysis / Gluconeogenesis
path:hsa00830	Retinol metabolism
path:hsa04330	Notch signaling pathway
path:hsa04630	JAK-STAT signaling pathway
path:hsa03020	RNA polymerase
path:hsa04973	Carbohydrate digestion and absorption
path:hsa04115	p53 signaling pathway
path:hsa00040	Pentose and glucuronate interconversions
path:hsa00670	One carbon pool by folate
path:hsa04940	Type I diabetes mellitus
path:hsa04964	Proximal tubule bicarbonate reclamation
path:hsa00563	Glycosylphosphatidylinositol (GPI)-anchor biosynthesis
path:hsa04710	Circadian rhythm
