# Supplementary material for: PGRMC1 effects on metabolism, genomic mutation and CpG methylation imply crucial roles in animal biology and disease
Source: BMC Mol Cell Biol. 2020 Apr 15;21:26. doi: 10.1186/s12860-020-00268-z (PMC7160964; doi:10.1186/s12860-020-00268-z)
Supplement: Supplementary file 11 — Additional file 11 File S1. A zip archive containing excel files with the most significant pathways enrichment results from methylomics analysis including those of Fig. S7B, Table S2 and Table S3. The archive unpacks as five separate folders, each containing the following pathways analysis results. A) All GO enrichments for each cell comparison significant below the adjP =0.001 level. B) All GO enrichments that were uique to a particular cell comparison. C) KEGG enriched pathways for each cell comparison, with analyses performed separately on hypermethyalted (files labelled up) and hyperemethylated (files labelled down) probes. These correspond to the pathways of of Fig. S7B. D) All KEGG enriched pathways from C which were unique to a particular cell comparison. E) All All Reactome enriched pathways for each cell comparison significant below the adjP =0.05 level. [file 12860_2020_268_MOESM11_ESM.zip › File S1/list_KEGG_TM.vs.DM_uniq_down.csv]

path:hsa05203	Viral carcinogenesis
path:hsa04672	Intestinal immune network for IgA production
path:hsa04657	IL-17 signaling pathway
path:hsa00561	Glycerolipid metabolism
path:hsa04977	Vitamin digestion and absorption
path:hsa01230	Biosynthesis of amino acids
path:hsa00920	Sulfur metabolism
