# Supplementary material for: PGRMC1 effects on metabolism, genomic mutation and CpG methylation imply crucial roles in animal biology and disease
Source: BMC Mol Cell Biol. 2020 Apr 15;21:26. doi: 10.1186/s12860-020-00268-z (PMC7160964; doi:10.1186/s12860-020-00268-z)
Supplement: Supplementary file 11 — Additional file 11 File S1. A zip archive containing excel files with the most significant pathways enrichment results from methylomics analysis including those of Fig. S7B, Table S2 and Table S3. The archive unpacks as five separate folders, each containing the following pathways analysis results. A) All GO enrichments for each cell comparison significant below the adjP =0.001 level. B) All GO enrichments that were uique to a particular cell comparison. C) KEGG enriched pathways for each cell comparison, with analyses performed separately on hypermethyalted (files labelled up) and hyperemethylated (files labelled down) probes. These correspond to the pathways of of Fig. S7B. D) All KEGG enriched pathways from C which were unique to a particular cell comparison. E) All All Reactome enriched pathways for each cell comparison significant below the adjP =0.05 level. [file 12860_2020_268_MOESM11_ESM.zip › File S1/list_KEGG_TM.vs.DM_uniq_up.csv]

path:hsa04145	Phagosome
path:hsa03050	Proteasome
path:hsa05150	Staphylococcus aureus infection
path:hsa05133	Pertussis
path:hsa00983	Drug metabolism - other enzymes
path:hsa05130	Pathogenic Escherichia coli infection
path:hsa03410	Base excision repair
path:hsa03430	Mismatch repair
path:hsa04964	Proximal tubule bicarbonate reclamation
path:hsa05014	Amyotrophic lateral sclerosis (ALS)
path:hsa04979	Cholesterol metabolism
path:hsa04216	Ferroptosis
path:hsa00051	Fructose and mannose metabolism
