# Supplementary material for: PGRMC1 effects on metabolism, genomic mutation and CpG methylation imply crucial roles in animal biology and disease
Source: BMC Mol Cell Biol. 2020 Apr 15;21:26. doi: 10.1186/s12860-020-00268-z (PMC7160964; doi:10.1186/s12860-020-00268-z)
Supplement: Supplementary file 11 — Additional file 11 File S1. A zip archive containing excel files with the most significant pathways enrichment results from methylomics analysis including those of Fig. S7B, Table S2 and Table S3. The archive unpacks as five separate folders, each containing the following pathways analysis results. A) All GO enrichments for each cell comparison significant below the adjP =0.001 level. B) All GO enrichments that were uique to a particular cell comparison. C) KEGG enriched pathways for each cell comparison, with analyses performed separately on hypermethyalted (files labelled up) and hyperemethylated (files labelled down) probes. These correspond to the pathways of of Fig. S7B. D) All KEGG enriched pathways from C which were unique to a particular cell comparison. E) All All Reactome enriched pathways for each cell comparison significant below the adjP =0.05 level. [file 12860_2020_268_MOESM11_ESM.zip › File S1/list_KEGG_WT.vs.MP_uniq_down.csv]

path:hsa00590	Arachidonic acid metabolism
path:hsa00520	Amino sugar and nucleotide sugar metabolism
path:hsa04966	Collecting duct acid secretion
path:hsa05132	Salmonella infection
path:hsa05143	African trypanosomiasis
path:hsa05144	Malaria
path:hsa04972	Pancreatic secretion
path:hsa00534	Glycosaminoglycan biosynthesis - heparan sulfate / heparin
path:hsa00512	Mucin type O-glycan biosynthesis
path:hsa00072	Synthesis and degradation of ketone bodies
path:hsa00532	Glycosaminoglycan biosynthesis - chondroitin sulfate / dermatan sulfate
path:hsa03410	Base excision repair
path:hsa00051	Fructose and mannose metabolism
path:hsa05219	Bladder cancer
path:hsa00531	Glycosaminoglycan degradation
path:hsa05150	Staphylococcus aureus infection
path:hsa04978	Mineral absorption
