# Supplementary material for: PGRMC1 effects on metabolism, genomic mutation and CpG methylation imply crucial roles in animal biology and disease
Source: BMC Mol Cell Biol. 2020 Apr 15;21:26. doi: 10.1186/s12860-020-00268-z (PMC7160964; doi:10.1186/s12860-020-00268-z)
Supplement: Supplementary file 11 — Additional file 11 File S1. A zip archive containing excel files with the most significant pathways enrichment results from methylomics analysis including those of Fig. S7B, Table S2 and Table S3. The archive unpacks as five separate folders, each containing the following pathways analysis results. A) All GO enrichments for each cell comparison significant below the adjP =0.001 level. B) All GO enrichments that were uique to a particular cell comparison. C) KEGG enriched pathways for each cell comparison, with analyses performed separately on hypermethyalted (files labelled up) and hyperemethylated (files labelled down) probes. These correspond to the pathways of of Fig. S7B. D) All KEGG enriched pathways from C which were unique to a particular cell comparison. E) All All Reactome enriched pathways for each cell comparison significant below the adjP =0.05 level. [file 12860_2020_268_MOESM11_ESM.zip › File S1/list_KEGG_WT.vs.MP_uniq_up.csv]

path:hsa05100	Bacterial invasion of epithelial cells
path:hsa04514	Cell adhesion molecules (CAMs)
path:hsa05170	Human immunodeficiency virus 1 infection
path:hsa04640	Hematopoietic cell lineage
path:hsa00410	beta-Alanine metabolism
path:hsa04974	Protein digestion and absorption
path:hsa05416	Viral myocarditis
path:hsa05033	Nicotine addiction
path:hsa04973	Carbohydrate digestion and absorption
path:hsa05031	Amphetamine addiction
path:hsa04710	Circadian rhythm
path:hsa03020	RNA polymerase
path:hsa04940	Type I diabetes mellitus
path:hsa04140	Autophagy - animal
path:hsa04064	NF-kappa B signaling pathway
path:hsa04922	Glucagon signaling pathway
path:hsa00600	Sphingolipid metabolism
