# Supplementary material for: PGRMC1 effects on metabolism, genomic mutation and CpG methylation imply crucial roles in animal biology and disease
Source: BMC Mol Cell Biol. 2020 Apr 15;21:26. doi: 10.1186/s12860-020-00268-z (PMC7160964; doi:10.1186/s12860-020-00268-z)
Supplement: Supplementary file 11 — Additional file 11 File S1. A zip archive containing excel files with the most significant pathways enrichment results from methylomics analysis including those of Fig. S7B, Table S2 and Table S3. The archive unpacks as five separate folders, each containing the following pathways analysis results. A) All GO enrichments for each cell comparison significant below the adjP =0.001 level. B) All GO enrichments that were uique to a particular cell comparison. C) KEGG enriched pathways for each cell comparison, with analyses performed separately on hypermethyalted (files labelled up) and hyperemethylated (files labelled down) probes. These correspond to the pathways of of Fig. S7B. D) All KEGG enriched pathways from C which were unique to a particular cell comparison. E) All All Reactome enriched pathways for each cell comparison significant below the adjP =0.05 level. [file 12860_2020_268_MOESM11_ESM.zip › File S1/Reactome_enrichmentDM57.vs.WT.csv]

ID	Description	GeneRatio	BgRatio	pvalue	p.adjust	qvalue	geneID	Count
R-HSA-1630316	Glycosaminoglycan metabolism	12/238	123/10561	2.05207700522323e-05	0.0125649345042025	0.0117039433978253	ST3GAL1/GPC5/CEMIP/HPSE2/PAPSS1/CHSY1/HS3ST3B1/HAS2/GPC6/DCN/SDC2/HS6ST3	12
R-HSA-418457	cGMP effects	5/238	18/10561	3.75633318511285e-05	0.0125649345042025	0.0117039433978253	KCNMA1/PDE3B/ITPR1/PRKG2/PRKG1	5
R-HSA-1474244	Extracellular matrix organization	18/238	300/10561	0.000149678828172762	0.027903607623466	0.0259915596146517	APP/TLL1/LTBP2/VCAM1/COL5A2/MMP16/A2M/PLEC/COL8A1/ITGA1/COL19A1/DCN/SDC2/COL14A1/FBN1/TNC/FGG/P4HA2	18
R-HSA-392154	Nitric oxide stimulates guanylate cyclase	5/238	24/10561	0.000166837713742697	0.027903607623466	0.0259915596146517	KCNMA1/PDE3B/ITPR1/PRKG2/PRKG1	5
R-HSA-1638091	Heparan sulfate/heparin (HS-GAG) metabolism	7/238	55/10561	0.00021820586263922	0.0291959444211277	0.0271953411962986	GPC5/HPSE2/HS3ST3B1/GPC6/DCN/SDC2/HS6ST3	7
