# Supplementary material for: PGRMC1 effects on metabolism, genomic mutation and CpG methylation imply crucial roles in animal biology and disease
Source: BMC Mol Cell Biol. 2020 Apr 15;21:26. doi: 10.1186/s12860-020-00268-z (PMC7160964; doi:10.1186/s12860-020-00268-z)
Supplement: Supplementary file 11 — Additional file 11 File S1. A zip archive containing excel files with the most significant pathways enrichment results from methylomics analysis including those of Fig. S7B, Table S2 and Table S3. The archive unpacks as five separate folders, each containing the following pathways analysis results. A) All GO enrichments for each cell comparison significant below the adjP =0.001 level. B) All GO enrichments that were uique to a particular cell comparison. C) KEGG enriched pathways for each cell comparison, with analyses performed separately on hypermethyalted (files labelled up) and hyperemethylated (files labelled down) probes. These correspond to the pathways of of Fig. S7B. D) All KEGG enriched pathways from C which were unique to a particular cell comparison. E) All All Reactome enriched pathways for each cell comparison significant below the adjP =0.05 level. [file 12860_2020_268_MOESM11_ESM.zip › File S1/Reactome_enrichmentTM180.vs.DM57.csv]

ID	Description	GeneRatio	BgRatio	pvalue	p.adjust	qvalue	geneID	Count
R-HSA-1474244	Extracellular matrix organization	17/212	300/10561	0.000112447012821589	0.0470024918873935	0.0441613168976093	P4HA2/TNC/COL14A1/COL8A1/FGG/NRXN1/ITGA1/DCN/TLL1/COL19A1/SDC2/PLEC/MMP16/APP/COL5A2/A2M/CTSV	17
R-HSA-2022928	HS-GAG biosynthesis	5/212	31/10561	0.000345195878350398	0.0470024918873935	0.0441613168976093	HS3ST3B1/HS6ST3/GPC6/GPC5/SDC2	5
R-HSA-6794362	Protein-protein interactions at synapses	8/212	88/10561	0.00037469623193746	0.0470024918873935	0.0441613168976093	GRIA1/EPB41L3/NRXN1/PPFIBP2/GRM5/NRXN3/LRFN2/FLOT1	8
R-HSA-418457	cGMP effects	4/212	18/10561	0.000387179527198893	0.0470024918873935	0.0441613168976093	PDE10A/ITPR1/KCNMA1/PRKG1	4
R-HSA-1474290	Collagen formation	8/212	90/10561	0.000436674995720786	0.0470024918873935	0.0441613168976093	P4HA2/COL14A1/COL8A1/TLL1/COL19A1/PLEC/COL5A2/CTSV	8
R-HSA-3560783	Defective B4GALT7 causes EDS	progeroid type	4/212	20/10561	0.000594028333489966	0.0470024918873935	0.0441613168976093	GPC6/GPC5/DCN/SDC2	4
R-HSA-3560801	Defective B3GAT3 causes JDSSDHD	4/212	20/10561	0.000594028333489966	0.0470024918873935	0.0441613168976093	GPC6/GPC5/DCN/SDC2	4
R-HSA-4420332	Defective B3GALT6 causes EDSP2 and SEMDJL1	4/212	20/10561	0.000594028333489966	0.0470024918873935	0.0441613168976093	GPC6/GPC5/DCN/SDC2	4
R-HSA-1638091	Heparan sulfate/heparin (HS-GAG) metabolism	6/212	55/10561	0.000778362064275567	0.0496242371197397	0.0466245846389838	HS3ST3B1/HS6ST3/GPC6/GPC5/DCN/SDC2	6
R-HSA-1630316	Glycosaminoglycan metabolism	9/212	123/10561	0.000813824284833846	0.0496242371197397	0.0466245846389838	HS3ST3B1/HS6ST3/PAPSS1/GPC6/GPC5/DCN/SDC2/ST3GAL1/CEMIP	9
R-HSA-2151209	Activation of PPARGC1A (PGC-1alpha) by phosphorylation	3/212	10/10561	0.000862348512349346	0.0496242371197397	0.0466245846389838	PPARGC1A/PRKAB1/PRKAG2	3
